# Supplementary material for: Toxicity of nano- and ionic silver to embryonic stem cells: a comparative toxicogenomic study
Source: J Nanobiotechnology. 2017 Apr 11;15:31. doi: 10.1186/s12951-017-0265-6 (PMC5387260; doi:10.1186/s12951-017-0265-6)
Supplement: Supplementary file 3 — Additional file 3: Table S1. List of 101 DEGs regulated by AgNPs. Gene expression profiles of AgNP-exposed samples were compared with the controls using one-way analysis of variance (ANOVA) based on the Welch t-test, and DEGs were selected by |FC| ≥ 1.5 and p ≤ 0.05. [file 12951_2017_265_MOESM3_ESM.xlsx]

## Sheet: Supplementary Table 1
Supplementary Table 1. List of 101 DEGs regulated by AgNPs. Gene expression profiles of AgNP-exposed samples were compared with the controls using one-way analysis of variance (ANOVA) based on the Welch t-test, and DEGs were selected by |FC| ≥1.5 and p ≤ 0.05.
Transcript Cluster ID	AgNP Bi-weight Avg Signal (log2)	Ctrl Bi-weight Avg Signal (log2)	Fold Change (linear) (AgNP vs. Ctrl)	ANOVA p-value (AgNP vs. Ctrl)	FDR p-value (AgNP vs. Ctrl)	Gene Symbol	Description
17344126	8.51	5.7	7.02	0.000652	0.505169	Hspa1b	heat shock protein 1B
17344132	8.38	5.59	6.9	0.000478	0.448965	Hspa1a	heat shock protein 1A
17474785	4.21	2.83	2.6	0.015549	0.784075	Vmn1r148; Vmn1r100	vomeronasal 1 receptor 148; vomeronasal 1 receptor 100
17421540	5.86	4.51	2.55	0.000685	0.505169	Nppb	natriuretic peptide type B
17519112	7.9	6.62	2.43	0.044833	0.784075	Aldh1a2	aldehyde dehydrogenase family 1, subfamily A2
17523680	4.63	3.61	2.03	0.010496	0.784075	Mir101c	microRNA 101c
17341179	6.78	5.81	1.96	0.005391	0.784075	Dll1	delta-like 1 (Drosophila)
17540902	3.64	2.68	1.95	0.003995	0.784075	Gm21950; Gm2964	predicted gene, 21950; predicted gene 2964
17506296	7.27	6.38	1.86	0.012735	0.784075	Foxc2	forkhead box C2
17503937	11.53	10.63	1.86	5.7e-05	0.360255	Mt2	metallothionein 2
17286340	7.87	6.99	1.83	0.042654	0.784075	Foxc1	forkhead box C1
17544373	7.02	6.15	1.82	0.031719	0.784075	Pcdh19	protocadherin 19
17449355	3	2.19	1.76	0.036647	0.784075	Ugt2b37	UDP glucuronosyltransferase 2 family, polypeptide B37
17546570	2.79	1.98	1.74	0.038009	0.784075	SLY
17337583	3.11	2.32	1.73	0.011651	0.784075	Olfr118	olfactory receptor 118
17294680	4.67	3.91	1.68	0.023014	0.784075	Mir3961	microRNA 3961
17525700	3.66	2.92	1.68	0.01854	0.784075	Olfr919	olfactory receptor 919
17240087	4.42	3.68	1.67	0.047717	0.784075	Hddc2; n-R5s76	HD domain containing 2; nuclear encoded rRNA 5S 76
17528557	6.74	6.02	1.66	0.002504	0.784075	Foxb1	forkhead box B1
17457773	5.01	4.28	1.66	0.020556	0.784075	Tcrb-J; Trbv13-2; Trbj1-1	T cell receptor beta, joining region; T cell receptor beta, variable 13-2; T cell receptor beta joining 1-1
17366244	3.51	2.79	1.65	0.042929	0.784075	LOC100041057	nuclear body protein SP140-like
17407412	5.18	4.46	1.65	0.030126	0.784075	Sprr1a	small proline-rich protein 1A
17531315	3.8	3.09	1.63	0.041355	0.784075	Fbxw20	F-box and WD-40 domain protein 20
17549780	4.67	3.97	1.63	0.043982	0.784075	Gm8680	predicted gene 8680
17336820	4.34	3.66	1.6	0.040477	0.784075	Hspa1a; Gm20481	heat shock protein 1A; predicted gene 20481
17469217	7.24	6.57	1.6	0.005618	0.784075	Lrig1	leucine-rich repeats and immunoglobulin-like domains 1
17495328	6.15	5.49	1.58	0.016432	0.784075	Calca	calcitonin/calcitonin-related polypeptide, alpha
17333461	3.08	2.42	1.58	0.006349	0.784075	Gm7168; Gm7358; Gm7356	predicted gene 7168; predicted gene 7358; predicted gene 7356
17284450	2.43	1.77	1.58	0.016283	0.784075	Igh-VJ558; Ighv14-3	immunoglobulin heavy chain (J558 family); immunoglobulin heavy variable V14-3
17503942	9.1	8.44	1.58	0.000461	0.448965	Mt1	metallothionein 1
17383486	4.64	3.98	1.57	0.030571	0.784075	6530402F18Rik	RIKEN cDNA 6530402F18 gene
17309774	5.82	5.17	1.57	0.002361	0.784075	Fgf14	fibroblast growth factor 14
17502573	8.37	7.72	1.57	0.014099	0.784075	Hmox1	heme oxygenase (decycling) 1
17432458	3.62	2.99	1.55	0.000184	0.373061	Gm13058	predicted gene 13058
17372775	3.34	2.72	1.54	0.00211	0.784075	Olfr1025-ps1	olfactory receptor 1025, pseudogene 1
17514961	4.35	3.73	1.54	0.026111	0.784075	Olfr869	olfactory receptor 869
17322429	7.23	6.63	1.52	0.009402	0.784075	Ppp1r1a	protein phosphatase 1, regulatory (inhibitor) subunit 1A
17504587	3.83	3.23	1.51	0.032571	0.784075	Ces2h	carboxylesterase 2H
17334178	5.65	5.05	1.51	0.032751	0.784075	Dcpp3	demilune cell and parotid protein 3
17476609	4.56	3.96	1.51	0.04066	0.784075	Scgb1b3	secretoglobin, family 1B, member 3
17467483	2.52	1.94	1.5	0.038794	0.784075	Igkv5-43	immunoglobulin kappa chain variable 5-43
17483122	6.9	6.32	1.5	0.006092	0.784075	Tbx6	T-box 6
17474797	4.04	3.45	1.5	0.030284	0.784075	Vmn1r157	vomeronasal 1 receptor 157
17534064	4.53	5.11	-1.5	0.003588	0.784075	Zcchc12	zinc finger, CCHC domain containing 12
17250468	4.18	4.78	-1.52	0.02949	0.784075	Gm12620	poly(A) binding protein, cytoplasmic 4 pseudogene
17368710	4.25	4.86	-1.52	0.049618	0.784075	Gm13381	predicted gene 13381
17379623	4.84	5.44	-1.52	0.014642	0.784075	Slc12a5; Gm11459	solute carrier family 12, member 5; predicted gene 11459
17504512	2.09	2.7	-1.53	0.018746	0.784075	Ces2c	carboxylesterase 2C
17456934	8.68	9.3	-1.53	0.023043	0.784075	Mest	mesoderm specific transcript
17406186	3.05	3.68	-1.54	0.005891	0.784075	Tdo2	tryptophan 2,3-dioxygenase
17545017	4.8	5.43	-1.55	0.036636	0.784075	Irs4	insulin receptor substrate 4
17547124	4.23	4.86	-1.55	0.041687	0.784075	LOC101056195; LOC101056166; LOC101055973; LOC101055965; LOC101055958; LOC101055954; LOC101055943; LOC101055778; LOC101055772; Gm21626; Gm21599; Gm21572; Gm21562; Gm21539; Gm21529; Gm21419; Gm21413; Gm20987; Gm20978; Gm20963; Gm20962; Gm20811	uncharacterized LOC101056195; uncharacterized LOC101056166; uncharacterized LOC101055973; uncharacterized LOC101055965; uncharacterized LOC101055958; uncharacterized LOC101055954; uncharacterized LOC101055943; uncharacterized LOC101055778; uncharacterized LOC101055772; predicted gene, 21626; predicted gene, 21599; predicted gene, 21572; predicted gene, 21562; predicted gene, 21539; predicted gene…
17481588	3.92	4.56	-1.55	0.01776	0.784075	Olfr467; Olfr471	olfactory receptor 467; olfactory receptor 471
17521043	3.85	4.49	-1.56	0.030439	0.784075	Cpne4	copine IV
17282403	5.19	5.83	-1.56	0.006288	0.784075	Dpf3	D4, zinc and double PHD fingers, family 3
17305910	5.91	6.56	-1.57	0.030202	0.784075	3632451O06Rik	RIKEN cDNA 3632451O06 gene
17345830	5.04	5.71	-1.59	0.003023	0.784075	Daam2	dishevelled associated activator of morphogenesis 2
17541723	4.77	5.44	-1.59	0.022663	0.784075	Mir503; Mir351; Mir322; C430049B03Rik	microRNA 503; microRNA 351; microRNA 322; RIKEN cDNA C430049B03 gene
17246388	2.86	3.53	-1.59	0.027336	0.784075	Olfr765	olfactory receptor 765
17519538	7.28	7.96	-1.6	0.017204	0.784075	Bmp5	bone morphogenetic protein 5
17498126	5.77	6.45	-1.61	0.001062	0.620369	Mir675; H19	microRNA 675; H19 fetal liver mRNA
17264647	8.86	9.55	-1.61	0.016733	0.784075	Tmem88	transmembrane protein 88
17354378	8.07	8.77	-1.62	0.016574	0.784075	Ppic	peptidylprolyl isomerase C
17320947	9.64	10.33	-1.62	0.002834	0.784075	Slc38a4	solute carrier family 38, member 4
17236638	5.49	6.2	-1.63	0.012099	0.784075	Fgd6	FYVE, RhoGEF and PH domain containing 6
17448924	8.49	9.2	-1.63	0.010198	0.784075	Kdr	kinase insert domain protein receptor
17379981	6.61	7.31	-1.63	0.002011	0.784075	Pard6b	par-6 (partitioning defective 6) homolog beta (C. elegans)
17476916	6.82	7.53	-1.63	0.004083	0.784075	Vstm2b	V-set and transmembrane domain containing 2B
17386477	6.96	7.67	-1.64	0.007141	0.784075	Gm11084	predicted gene 11084
17528692	6.96	7.68	-1.65	0.009829	0.784075	Cgnl1	cingulin-like 1
17329063	5.93	6.66	-1.65	0.010025	0.784075	Klhl6	kelch-like 6
17506991	7.86	8.6	-1.67	0.013519	0.784075	Nrp1	neuropilin 1
17544164	8.01	8.75	-1.67	0.002276	0.784075	Rps6ka6	ribosomal protein S6 kinase polypeptide 6
17537271	4.45	5.19	-1.67	0.007875	0.784075	Zfp711	zinc finger protein 711
17542419	5.45	6.22	-1.71	0.009865	0.784075	L1cam	L1 cell adhesion molecule
17300219	3.92	4.71	-1.74	0.020777	0.784075	Trav4d-4; Traj16	T cell receptor alpha variable 4D-4; T cell receptor alpha joining 16
17286320	6.22	7.05	-1.77	0.011899	0.784075	Foxq1	forkhead box Q1
17447610	7.15	7.98	-1.77	0.033445	0.784075	Msx1	homeobox, msh-like 1
17305715	4.79	5.62	-1.78	0.043885	0.784075	Rubie; Gm15219	RNA upstream of Bmp4 expressed in inner ear; predicted gene 15219
17528125	6.11	6.94	-1.78	0.003485	0.784075	Smad6	SMAD family member 6
17351862	5.8	6.63	-1.78	0.001109	0.624037	Smad7	SMAD family member 7
17466003	6.81	7.65	-1.79	0.002428	0.784075	Zc3hav1	zinc finger CCCH type, antiviral 1
17350639	7.17	8.02	-1.8	0.004031	0.784075	Prdm6	PR domain containing 6
17441595	7.93	8.77	-1.8	0.015457	0.784075	Tbx3	T-box 3
17511900	5.74	6.62	-1.84	0.031768	0.784075	Dok4	docking protein 4
17486781	7.37	8.26	-1.84	0.001929	0.784075	Sepw1	selenoprotein W, muscle 1
17373825	6.52	7.43	-1.89	0.034465	0.784075	Cd59a	CD59a antigen
17366728	4.33	5.26	-1.91	0.042746	0.784075	Mir669d	microRNA 669d
17544878	6.39	7.33	-1.92	0.009707	0.784075	Morc4	microrchidia 4
17536463	6.71	7.7	-1.98	0.040063	0.784075	Stard8	START domain containing 8
17250839	6.84	7.85	-2.01	0.021815	0.784075	Pmp22	peripheral myelin protein 22
17500922	7.06	8.08	-2.03	0.002356	0.784075	Pdlim3	PDZ and LIM domain 3
17544687	4.15	5.19	-2.06	0.020695	0.784075	Mir1970	microRNA 1970
17512153	7.67	8.73	-2.08	0.012898	0.784075	Cdh11	cadherin 11
17539033	5.1	6.17	-2.1	0.009378	0.784075	Spin2	spindlin family, member 2
17350171	4.57	5.76	-2.27	0.001582	0.727199	Stk32a	serine/threonine kinase 32A
17501272	6.13	7.33	-2.3	0.007892	0.784075	Hand2	heart and neural crest derivatives expressed transcript 2
17263063	7.23	8.47	-2.36	0.048209	0.784075	2010001A14Rik; Hand1	RIKEN cDNA 2010001A14 gene; heart and neural crest derivatives expressed transcript 1
17292671	6.06	7.34	-2.42	0.019356	0.784075	Msx2	homeobox, msh-like 2
17545106	8.21	9.53	-2.49	0.004571	0.784075	Capn6	calpain 6
17525060	6.93	8.26	-2.5	0.005965	0.784075	Tbx20	T-box 20
