# Supplementary material for: Toxicity of nano- and ionic silver to embryonic stem cells: a comparative toxicogenomic study
Source: J Nanobiotechnology. 2017 Apr 11;15:31. doi: 10.1186/s12951-017-0265-6 (PMC5387260; doi:10.1186/s12951-017-0265-6)
Supplement: Supplementary file 4 — Additional file 4: Table S2. List of 400 DEGs regulated by Ag+. Gene expression profiles of Ag+-exposed samples were compared with the controls using one-way analysis of variance (ANOVA) based on the Welch t test, and DEGs were selected by |FC| ≥ 1.5 and p ≤ 0.05. [file 12951_2017_265_MOESM4_ESM.xlsx]

## Sheet: Supplementary Table 2
Supplementary Table 2. List of 400 DEGs regulated by Ag+. Gene expression profiles of Ag+-exposed samples were compared with the controls using one-way analysis of variance (ANOVA) based on the Welch t-test, and DEGs were selected by |FC| ≥1.5 and p ≤ 0.05.
Transcript Cluster ID	Ag+ Bi-weight Avg Signal (log2)	Ctrl Bi-weight Avg Signal (log2)	Fold Change (linear) (Ag+ vs. Ctrl)	ANOVA p-value (Ag+ vs. Ctrl)	FDR p-value (Ag+ vs. Ctrl)	Gene Symbol	Description
17519112	8.88	6.62	4.8	0.002378	0.241776	Aldh1a2	aldehyde dehydrogenase family 1, subfamily A2
17506296	8.5	6.38	4.37	0.000288	0.167574	Foxc2	forkhead box C2
17377672	6.9	5	3.72	0.002978	0.261668	Tcf15	transcription factor 15
17269974	6.46	4.68	3.43	0.013147	0.419443	Meox1	mesenchyme homeobox 1
17322429	8.4	6.63	3.42	0.00036	0.174916	Ppp1r1a	protein phosphatase 1, regulatory (inhibitor) subunit 1A
17341179	7.45	5.81	3.13	0.00048	0.177826	Dll1	delta-like 1 (Drosophila)
17446580	7.04	5.41	3.1	0.004375	0.294459	Shh	sonic hedgehog
17260524	8.43	6.84	3.02	0.008907	0.364826	Pkd1l1	polycystic kidney disease 1 like 1
17544373	7.72	6.15	2.95	0.000176	0.167574	Pcdh19	protocadherin 19
17399858	7.25	5.71	2.91	0.018956	0.477916	Sprr2a2; Sprr2a1; Sprr2a3	small proline-rich protein 2A2; small proline-rich protein 2A1; small proline-rich protein 2A3
17286340	8.48	6.99	2.81	0.001493	0.217186	Foxc1	forkhead box C1
17309774	6.58	5.17	2.67	0.000119	0.154554	Fgf14	fibroblast growth factor 14
17276906	8.08	6.7	2.61	0.002103	0.234635	Smoc1	SPARC related modular calcium binding 1
17333465	7.03	5.69	2.54	0.000636	0.183084	Smoc2	SPARC related modular calcium binding 2
17224180	7.11	5.78	2.51	0.00208	0.234282	Igfbp5	insulin-like growth factor binding protein 5
17495328	6.8	5.49	2.48	0.000951	0.207558	Calca	calcitonin/calcitonin-related polypeptide, alpha
17253656	5.98	4.69	2.45	0.004901	0.29955	Vtn	vitronectin
17334166	6.59	5.31	2.43	0.018621	0.476721	Prss21; Dcpp1	protease, serine, 21; demilune cell and parotid protein 1
17309785	6.72	5.44	2.43	0.004423	0.294459	Sepp1	selenoprotein P, plasma, 1
17334178	6.33	5.05	2.42	0.003289	0.273928	Dcpp3	demilune cell and parotid protein 3
17469217	7.83	6.57	2.4	0.001332	0.210414	Lrig1	leucine-rich repeats and immunoglobulin-like domains 1
17399854	10.53	9.28	2.38	0.02849	0.535956	Sprr2a3; Sprr2a1; Sprr2a2	small proline-rich protein 2A3; small proline-rich protein 2A1; small proline-rich protein 2A2
17433528	6.68	5.44	2.36	0.000318	0.167574	Ajap1	adherens junction associated protein 1
17409130	5.92	4.7	2.33	0.001007	0.207558	Gstm3	glutathione S-transferase, mu 3
17528557	7.19	6.02	2.25	0.000241	0.167574	Foxb1	forkhead box B1
17460267	5.71	4.56	2.21	0.005575	0.314582	Noto	notochord homolog (Xenopus laevis)
17399864	6.8	5.66	2.2	0.022151	0.497389	Sprr2b	small proline-rich protein 2B
17517848	6.38	5.24	2.2	0.001983	0.229345	Stra6	stimulated by retinoic acid gene 6
17363640	6.06	4.92	2.19	0.002965	0.261668	Foxd4	forkhead box D4
17473695	3.96	2.83	2.19	0.025604	0.520975	Gm6909	predicted gene 6909
17317533	5.65	4.56	2.12	0.001047	0.207558	Adcy8	adenylate cyclase 8
17303732	6.88	5.8	2.12	0.000232	0.167574	Kcnk16	potassium channel, subfamily K, member 16
17513401	6.16	5.08	2.12	0.001711	0.223123	Slc38a8	solute carrier family 38, member 8
17280810	7.59	6.53	2.09	0.000335	0.167574	Arl4a	ADP-ribosylation factor-like 4A
17229891	7.02	5.96	2.09	0.012978	0.41889	Atp1a2	ATPase, Na+/K+ transporting, alpha 2 polypeptide
17446608	5.39	4.32	2.09	0.005469	0.312705	Mnx1	motor neuron and pancreas homeobox 1
17255620	7.94	6.88	2.07	0.001783	0.223123	Hoxb1	homeobox B1
17276835	6.1	5.06	2.05	0.007179	0.346132	Galnt16	UDP-N-acetyl-alpha-D-galactosamine:polypeptide N-acetylgalactosaminyltransferase 16
17414802	6.77	5.73	2.05	0.001717	0.223123	Pappa	pregnancy-associated plasma protein A
17370691	6.08	5.07	2.01	0.001594	0.221531	Lypd6b	LY6/PLAUR domain containing 6B
17437887	6.59	5.59	2	0.000234	0.167574	Limch1	LIM and calponin homology domains 1
17437350	7.15	6.16	1.99	0.021224	0.492571	Gm20475	predicted gene 20475
17497104	7.32	6.33	1.99	0.001645	0.223095	Nkx1-2	NK1 transcription factor related, locus 2 (Drosophila)
17369286	6.43	5.46	1.96	0.010713	0.390955	Prrx2	paired related homeobox 2
17324135	6.79	5.84	1.93	0.000117	0.154554	Chrd	chordin
17284803	5.76	4.81	1.93	0.002604	0.248421	D230030E09Rik	Riken cDNA D230030E09 gene
17467209	6.3	5.35	1.93	0.001051	0.207558	Fam13a	family with sequence similarity 13, member A
17483122	7.26	6.32	1.92	3.4e-05	0.117258	Tbx6	T-box 6
17308939	6.73	5.83	1.87	0.013678	0.4229	Pcdh8	protocadherin 8
17311191	7.45	6.58	1.83	8e-05	0.139063	Cthrc1	collagen triple helix repeat containing 1
17318109	3.2	2.33	1.83	0.015377	0.44544	Gm10238	predicted pseudogene 10238
17537306	6.41	5.55	1.82	0.038785	0.58292	Klhl4	kelch-like 4
17397575	4.05	3.19	1.81	0.005333	0.309482	Postn	periostin, osteoblast specific factor
17439289	2.88	2.05	1.79	0.01728	0.468858	Gm7963; LOC665729; LOC625240; Gm6523; LOC100861624; Gm7942	predicted gene 7963; PRAME family member 12-like; predicted gene 6523; predicted gene 7942
17264405	7.39	6.55	1.79	0.007477	0.353553	Ntn1	netrin 1
17467706	6.7	5.86	1.78	0.029426	0.538705	Atoh8	atonal homolog 8 (Drosophila)
17241731	7.59	6.75	1.78	0.000589	0.183084	Bicc1	bicaudal C homolog 1 (Drosophila)
17442765	6.8	5.97	1.77	0.004057	0.28728	Tmem132c	transmembrane protein 132C
17383052	8.08	7.27	1.76	0.001176	0.208102	Notch1	notch 1
17525700	3.73	2.92	1.76	0.016519	0.457836	Olfr919	olfactory receptor 919
17469121	6.35	5.54	1.76	0.021184	0.492571	Prickle2	prickle homolog 2 (Drosophila)
17364597	5.47	4.66	1.76	0.001863	0.224393	Tll2	tolloid-like 2
17327465	8.16	7.35	1.75	0.000479	0.177826	Ets2	E26 avian leukemia oncogene 2, 3' domain
17399485	5.31	4.51	1.74	0.014109	0.430397	Kcnn3	potassium intermediate/small conductance calcium-activated channel, subfamily N, member 3
17444106	7.48	6.68	1.74	1.8e-05	0.117258	Lfng	LFNG O-fucosylpeptide 3-beta-N-acetylglucosaminyltransferase
17549508	4.66	3.86	1.74	0.028618	0.536471	LOC639826; Skint5	selection and upkeep of intraepithelial T-cells protein 5-like; selection and upkeep of intraepithelial T cells 5
17268322	7.3	6.51	1.73	0.00231	0.2408	Hoxb3os	homeobox B3, opposite strand transcript
17339554	9.23	8.44	1.73	0.002736	0.254205	Lbh	limb-bud and heart
17406688	5.45	4.66	1.73	0.000906	0.207558	Rhbg	Rhesus blood group-associated B glycoprotein
17310250	6.1	5.31	1.72	0.000505	0.181373	Capsl	calcyphosine-like
17294680	4.7	3.91	1.72	0.040913	0.58838	Mir3961	microRNA 3961
17450387	5.87	5.09	1.72	0.013695	0.423029	Sparcl1	SPARC-like 1
17260699	6.4	5.63	1.71	9e-05	0.146923	Cobl	cordon-bleu WH2 repeat
17488379	7.58	6.81	1.71	0.006676	0.335672	Dll3	delta-like 3 (Drosophila)
17219997	7.37	6.59	1.71	0.007261	0.348389	Kif26b	kinesin family member 26B
17303989	6.46	5.69	1.71	0.017943	0.473605	Zfp503	zinc finger protein 503
17240087	4.45	3.68	1.7	0.007405	0.352774	Hddc2; n-R5s76	HD domain containing 2; nuclear encoded rRNA 5S 76
17344132	6.35	5.59	1.69	0.001086	0.207558	Hspa1a	heat shock protein 1A
17423867	5.25	4.5	1.68	0.016304	0.456194	1700003M02Rik	RIKEN cDNA 1700003M02 gene
17272339	6.51	5.76	1.68	0.031929	0.553934	Foxj1	forkhead box J1
17333121	11.04	10.29	1.68	0.008358	0.358788	T	brachyury
17378741	8.34	7.6	1.67	0.004759	0.295611	Nnat	neuronatin
17373550	10.78	10.04	1.67	0.00041	0.177826	Trp53i11	transformation related protein 53 inducible protein 11
17518982	5.46	4.73	1.65	0.002305	0.2408	B230323A14Rik	RIKEN cDNA B230323A14 gene
17256975	6.84	6.12	1.65	0.00365	0.277645	Fzd2	frizzled homolog 2 (Drosophila)
17504190	7.21	6.49	1.65	0.004486	0.294459	Gpr56	G protein-coupled receptor 56
17511623	7.41	6.69	1.65	0.009519	0.376164	Irx3	Iroquois related homeobox 3 (Drosophila)
17232215	6.82	6.1	1.65	0.028729	0.536867	Moxd1	monooxygenase, DBH-like 1
17437302	8.05	7.32	1.65	0.002637	0.249625	Slit2	slit homolog 2 (Drosophila)
17506042	6.34	5.63	1.64	0.047981	0.603866	Cdh13	cadherin 13
17292032	6.04	5.33	1.64	0.043498	0.592681	Mak	male germ cell-associated kinase
17469488	7.51	6.79	1.64	0.004488	0.294459	Pdzrn3	PDZ domain containing RING finger 3
17474785	3.54	2.83	1.63	0.030017	0.544038	Vmn1r148; Vmn1r100	vomeronasal 1 receptor 148; vomeronasal 1 receptor 100
17396152	7.29	6.59	1.62	0.002821	0.25784	Car3	carbonic anhydrase 3
17382139	3.08	2.38	1.62	0.033583	0.560473	Enkur	enkurin, TRPC channel interacting protein
17255604	5.75	5.06	1.62	0.001936	0.228526	Hoxb3	homeobox B3
17479172	8.15	7.46	1.62	0.001455	0.212786	Rgma	RGM domain family, member A
17489542	4.12	3.42	1.62	0.012566	0.416516	Scgb2b20	secretoglobin, family 2B, member 20
17211174	6.53	5.84	1.61	0.024935	0.514208	A830018L16Rik	RIKEN cDNA A830018L16 gene
17372725	9.74	9.05	1.61	0.007044	0.343751	Aplnr	apelin receptor
17466805	5.51	4.82	1.61	0.031189	0.55136	Hoxa2	homeobox A2
17503810	6.78	6.09	1.61	0.007692	0.354569	Irx5	Iroquois related homeobox 5 (Drosophila)
17388016	6.37	5.69	1.61	0.008583	0.362823	Olfr1269	olfactory receptor 1269
17520038	5.71	5.02	1.61	0.026723	0.529734	Ripply2	ripply2 homolog (zebrafish)
17402113	6.31	5.63	1.6	0.012936	0.418329	Dpyd	dihydropyrimidine dehydrogenase
17221375	8.34	7.67	1.6	0.000396	0.177444	Eya1	eyes absent 1 homolog (Drosophila)
17531315	3.77	3.09	1.6	0.020178	0.482603	Fbxw20	F-box and WD-40 domain protein 20
17525617	5.04	4.36	1.6	0.044901	0.59693	Robo3	roundabout homolog 3 (Drosophila)
17469116	11.06	10.37	1.6	0.012946	0.418329	Trh	thyrotropin releasing hormone
17418035	6.35	5.69	1.59	0.007052	0.343751	Cited4	Cbp/p300-interacting transactivator, with Glu/Asp-rich carboxy-terminal domain, 4
17507321	8.36	7.69	1.59	0.005974	0.321756	Efnb2	ephrin B2
17251557	6.83	6.17	1.59	0.005653	0.314582	Hes7	hairy and enhancer of split 7 (Drosophila)
17510772	5.96	5.29	1.59	0.01019	0.385286	Hhip	Hedgehog-interacting protein
17285842	5.19	4.53	1.59	0.019414	0.479732	Hist1h3d; Hist2h3b; Hist1h3e; Hist1h3b; Hist1h3c; Hist1h3f; Hist2h3c2; Hist2h3c1	histone cluster 1, H3d; histone cluster 2, H3b; histone cluster 1, H3e; histone cluster 1, H3b; histone cluster 1, H3c; histone cluster 1, H3f; histone cluster 2, H3c2; histone cluster 2, H3c1
17453064	5.93	5.27	1.58	0.01288	0.418329	Rimbp2	RIMS binding protein 2
17241474	6.08	5.43	1.57	0.006549	0.333675	Stox1	storkhead box 1
17346503	7.45	6.81	1.56	0.011252	0.398225	Tubb4a	tubulin, beta 4A class IVA
17293928	2.82	2.18	1.56	0.007461	0.353553	Zfp457	zinc finger protein 457
17319806	7.87	7.24	1.55	0.005557	0.314582	Arfgap3	ADP-ribosylation factor GTPase activating protein 3
17466311	5.85	5.22	1.55	0.017992	0.473605	Gm10334; Prss3	predicted gene 10334; protease, serine, 3
17370487	6.4	5.76	1.55	0.014013	0.42787	Olfml2a	olfactomedin-like 2A
17280590	6.8	6.17	1.55	0.00301	0.261796	Prkar2b	protein kinase, cAMP dependent regulatory, type II beta
17219208	5.27	4.64	1.54	0.011926	0.408512	1700009P17Rik	RIKEN cDNA 1700009P17 gene
17384202	5.85	5.23	1.54	0.009743	0.378015	9430024E24Rik	RIKEN cDNA 9430024E24 gene
17514678	6.37	5.74	1.54	0.002149	0.236671	Maml2	mastermind like 2 (Drosophila)
17392549	6.68	6.07	1.53	0.028619	0.536471	9030622O22Rik	RIKEN cDNA 9030622O22 gene
17511630	6.63	6.02	1.52	0.007511	0.353664	4933436C20Rik	RIKEN cDNA 4933436C20 gene
17282309	5.44	4.84	1.52	0.044453	0.594292	Slc8a3	solute carrier family 8 (sodium/calcium exchanger), member 3
17454414	7.24	6.65	1.51	0.036696	0.574468	4930432F04Rik; Mir339	RIKEN cDNA 4930432F04 gene; microRNA 339
17407246	5.82	5.23	1.51	0.003789	0.280812	Creb3l4	cAMP responsive element binding protein 3-like 4
17294215	6.75	6.15	1.51	0.021527	0.493046	Irx1	Iroquois related homeobox 1 (Drosophila)
17417622	6.73	6.13	1.51	0.001149	0.207558	Ptch2	patched homolog 2
17520624	9.45	8.86	1.51	0.003717	0.278539	Rbp1	retinol binding protein 1, cellular
17248426	8.5	7.9	1.51	0.004541	0.294844	Slit3	slit homolog 3 (Drosophila)
17258912	6.66	6.08	1.5	0.001507	0.218328	Engase	endo-beta-N-acetylglucosaminidase
17303722	6.71	6.13	1.5	0.009302	0.373113	Kcnk5	potassium channel, subfamily K, member 5
17403509	5.06	4.48	1.5	0.006762	0.337739	Lpar3	lysophosphatidic acid receptor 3
17492947	3.84	4.42	-1.5	0.042725	0.591707	9930013L23Rik	RIKEN cDNA 9930013L23 gene
17459014	6.88	7.46	-1.5	0.006738	0.337127	Abcg2	ATP-binding cassette, sub-family G (WHITE), member 2
17368683	3.78	4.37	-1.5	0.01285	0.418329	Gm10134	predicted gene 10134
17313000	6.55	7.14	-1.5	0.001075	0.207558	Kdelr3	KDEL (Lys-Asp-Glu-Leu) endoplasmic reticulum protein retention receptor 3
17366746	4.14	4.72	-1.5	0.017603	0.471934	Mir669k; mmu-mir-669k	microRNA 669k; mmu-mir-669k
17262596	3.25	3.84	-1.5	0.010138	0.384464	Olfr1372-ps1	olfactory receptor 1372, pseudogene 1
17334205	5.12	5.71	-1.51	0.018996	0.477967	Abca3	ATP-binding cassette, sub-family A (ABC1), member 3
17492431	6.26	6.86	-1.51	0.009781	0.378168	Anpep	alanyl (membrane) aminopeptidase
17360084	4.63	5.23	-1.51	0.016378	0.456777	As3mt	arsenic (+3 oxidation state) methyltransferase
17394694	7.05	7.64	-1.51	0.041242	0.58878	B4galt5	UDP-Gal:betaGlcNAc beta 1,4-galactosyltransferase, polypeptide 5
17293706	8.55	9.14	-1.51	0.00049	0.179525	Ctsl	cathepsin L
17536657	6.53	7.13	-1.51	0.005127	0.306213	Foxo4	forkhead box O4
17480534	5.62	6.21	-1.51	0.008946	0.364826	Gdpd5	glycerophosphodiester phosphodiesterase domain containing 5
17310044	7.81	8.4	-1.51	0.003023	0.261796	Lifr	leukemia inhibitory factor receptor
17293982	2.09	2.69	-1.51	0.025217	0.516804	Zfp874b	zinc finger protein 874b
17304049	7.97	8.58	-1.52	0.017267	0.468858	Dlg5	discs, large homolog 5 (Drosophila)
17348400	7.96	8.57	-1.52	0.012275	0.412903	Gata6	GATA binding protein 6
17329403	4.06	4.67	-1.52	0.022009	0.495548	Masp1	mannan-binding lectin serine peptidase 1
17366800	4.97	5.57	-1.52	0.023183	0.502248	Mir669g	microRNA 669g
17366836	4.97	5.57	-1.52	0.023183	0.502248	Mir669g	microRNA 669g
17357700	5	5.6	-1.52	0.007976	0.355521	Ms4a4d	membrane-spanning 4-domains, subfamily A, member 4D
17538096	5.1	5.7	-1.52	0.007765	0.355246	Rnf128	ring finger protein 128
17275378	5.51	6.13	-1.53	0.005171	0.306213	Coch	coagulation factor C homolog (Limulus polyphemus)
17388974	5.42	6.03	-1.53	0.027187	0.534044	Depdc7	DEP domain containing 7
17282403	5.22	5.83	-1.53	0.006663	0.335672	Dpf3	D4, zinc and double PHD fingers, family 3
17509642	6.84	7.45	-1.53	0.038182	0.582088	Klhl2	kelch-like 2, Mayven
17295607	3.62	4.24	-1.53	0.013432	0.42014	Naip6; Naip7; LOC101056649	NLR family, apoptosis inhibitory protein 6; NLR family, apoptosis inhibitory protein 7; baculoviral IAP repeat-containing protein 1f-like
17358690	3.95	4.56	-1.53	0.021764	0.493352	Papss2	3'-phosphoadenosine 5'-phosphosulfate synthase 2
17544904	5.71	6.32	-1.53	0.013963	0.427082	Rbm41	RNA binding motif protein 41
17399769	3.84	4.45	-1.53	0.036295	0.571829	S100a13	S100 calcium binding protein A13
17494950	4.94	5.55	-1.53	0.010972	0.393348	Scube2	signal peptide, CUB domain, EGF-like 2
17212947	5.5	6.12	-1.53	0.013902	0.426839	Spats2l	spermatogenesis associated, serine-rich 2-like
17449488	4.41	5.03	-1.54	0.0049	0.29955	Adamts3	a disintegrin-like and metallopeptidase (reprolysin type) with thrombospondin type 1 motif, 3
17355460	4.12	4.74	-1.54	0.028721	0.536867	Gm20544	predicted gene 20544
17550428	5.95	6.57	-1.54	0.015553	0.447902	Neat1	nuclear paraspeckle assembly transcript 1 (non-protein coding)
17249611	5.39	6.01	-1.54	0.008846	0.364826	P4ha2	procollagen-proline, 2-oxoglutarate 4-dioxygenase (proline 4-hydroxylase), alpha II polypeptide
17366687	5.16	5.78	-1.54	0.020207	0.482738	Sfmbt2	Scm-like with four mbt domains 2
17464950	3.9	4.52	-1.54	0.033625	0.560782	Tfec	transcription factor EC
17430576	5.5	6.12	-1.54	0.011955	0.408615	Tinagl1	tubulointerstitial nephritis antigen-like 1
17228958	2.49	3.12	-1.55	0.042393	0.591632	Gm5705	predicted gene 5705
17357413	5.96	6.59	-1.55	0.025663	0.520975	Gm6445	predicted gene 6445
17230463	8.56	9.19	-1.55	0.047533	0.603217	Mixl1	Mix1 homeobox-like 1 (Xenopus laevis)
17406186	3.04	3.68	-1.55	0.004792	0.296191	Tdo2	tryptophan 2,3-dioxygenase
17377963	9.85	10.49	-1.56	0.041276	0.58878	Dnmt3b	DNA methyltransferase 3B
17455346	7.46	8.1	-1.56	0.027812	0.535612	Flt1	FMS-like tyrosine kinase 1
17256264	7.6	8.24	-1.56	0.024953	0.514208	Igfbp4	insulin-like growth factor binding protein 4
17241355	5.5	6.15	-1.57	0.004128	0.290995	Hkdc1	hexokinase domain containing 1
17420016	7.12	7.78	-1.57	0.004199	0.292408	Id3	inhibitor of DNA binding 3
17232593	3.93	4.58	-1.57	0.015263	0.444372	Lama4	laminin, alpha 4
17458841	5.68	6.34	-1.58	0.020925	0.490697	Adcyap1r1	adenylate cyclase activating polypeptide 1 receptor 1
17237208	7.05	7.71	-1.58	0.002886	0.259732	Csrp2	cysteine and glycine-rich protein 2
17317652	6.91	7.57	-1.58	0.001213	0.209163	Ndrg1	N-myc downstream regulated gene 1
17455878	8.95	9.61	-1.58	0.039811	0.587737	Peg10	paternally expressed 10
17358051	4.35	5.01	-1.58	0.035989	0.570645	Trpm6	transient receptor potential cation channel, subfamily M, member 6
17348105	7.16	7.83	-1.59	0.04151	0.588863	Bambi	BMP and activin membrane-bound inhibitor
17471222	8.08	8.75	-1.59	0.032936	0.557929	Ccnd2	cyclin D2
17518680	5.64	6.31	-1.59	0.022358	0.497926	Dapk2	death-associated protein kinase 2
17262202	3.47	4.13	-1.59	0.023156	0.502248	Irgm1	immunity-related GTPase family M member 1
17319091	3.06	3.72	-1.59	0.025502	0.519864	Lgals2	lectin, galactose-binding, soluble 2
17387700	2.92	3.59	-1.59	0.012074	0.410224	Olfr1085	olfactory receptor 1085
17364474	7.21	7.88	-1.59	0.000636	0.183084	Pdlim1	PDZ and LIM domain 1 (elfin)
17229451	4.08	4.75	-1.59	0.031364	0.552194	Rgs5	regulator of G-protein signaling 5
17278056	6.54	7.21	-1.59	0.00427	0.29314	Rin3	Ras and Rab interactor 3
17479628	4.76	5.44	-1.6	0.021977	0.495153	Alpk3	alpha-kinase 3
17241660	6.77	7.44	-1.6	0.004597	0.294844	Arid5b	AT rich interactive domain 5B (MRF1-like)
17447310	7.48	8.15	-1.6	0.002827	0.25784	Lrpap1	low density lipoprotein receptor-related protein associated protein 1
17362555	5.04	5.72	-1.6	0.044353	0.594022	Stxbp3b	syntaxin-binding protein 3B
17501329	4.03	4.72	-1.61	0.003577	0.277456	Aadat	aminoadipate aminotransferase
17548123	4.28	4.97	-1.61	0.047799	0.603534	Ehd1	EH-domain containing 1
17300697	6.51	7.2	-1.61	0.031451	0.552583	Khnyn	KH and NYN domain containing
17493467	6.17	6.85	-1.61	0.0049	0.29955	Myo7a	myosin VIIA
17492340	7.04	7.73	-1.61	0.00044	0.177826	Polg	polymerase (DNA directed), gamma
17299575	5.19	5.88	-1.61	0.010216	0.385286	Rnase4; Ang	ribonuclease, RNase A family 4; angiogenin, ribonuclease, RNase A family, 5
17300032	3.77	4.46	-1.61	0.046733	0.601216	Trav12-2	T cell receptor alpha variable 12-2
17345830	5.02	5.71	-1.62	0.023794	0.507237	Daam2	dishevelled associated activator of morphogenesis 2
17340197	6.07	6.77	-1.62	0.002617	0.248517	Epas1	endothelial PAS domain protein 1
17319736	5.24	5.94	-1.62	0.001575	0.221531	Mir3080	microRNA 3080
17364280	4.94	5.63	-1.62	0.016257	0.45553	Myof	myoferlin
17285000	8.25	8.95	-1.63	0.000909	0.207558	Klf6	Kruppel-like factor 6
17447514	5.67	6.38	-1.63	0.00329	0.273928	Man2b2	mannosidase 2, alpha B2
17484377	5.32	6.02	-1.63	0.00469	0.294844	Pwwp2b	PWWP domain containing 2B
17357425	4.68	5.39	-1.63	0.002944	0.261668	Rab3il1	RAB3A interacting protein (rabin3)-like 1
17376677	6.13	6.85	-1.64	0.000389	0.177309	Bmp2	bone morphogenetic protein 2
17397990	4.84	5.55	-1.64	0.045778	0.600724	Mme	membrane metallo endopeptidase
17465636	5.26	5.97	-1.64	0.00118	0.208102	Plxna4	plexin A4
17515819	6.03	6.75	-1.65	0.00031	0.167574	Ets1; LOC434391	E26 avian leukemia oncogene 1, 5' domain; uncharacterized LOC434391
17232055	6.51	7.23	-1.65	0.047147	0.601496	Sgk1	serum/glucocorticoid regulated kinase 1
17460941	9.23	9.96	-1.65	0.000132	0.154554	Slc6a6	solute carrier family 6 (neurotransmitter transporter, taurine), member 6
17507377	7.14	7.87	-1.66	0.001319	0.210414	Col4a1	collagen, type IV, alpha 1
17410636	5.57	6.3	-1.66	0.011771	0.407001	Mttp	microsomal triglyceride transfer protein
17353599	5.3	6.03	-1.66	0.002373	0.241776	Slc23a1	solute carrier family 23 (nucleobase transporters), member 1
17534064	4.38	5.11	-1.66	0.005289	0.308543	Zcchc12	zinc finger, CCHC domain containing 12
17351196	6.97	7.71	-1.67	0.021469	0.493046	Apcdd1	adenomatosis polyposis coli down-regulated 1
17405075	7.32	8.06	-1.67	0.017203	0.46879	Pcdh18	protocadherin 18
17236638	5.45	6.2	-1.68	0.006078	0.323368	Fgd6	FYVE, RhoGEF and PH domain containing 6
17416506	5.6	6.34	-1.68	0.013051	0.419414	Glis1	GLIS family zinc finger 1
17437558	8	8.74	-1.68	0.011461	0.401142	Pcdh7	protocadherin 7
17486099	4.74	5.49	-1.68	0.04144	0.588863	Zim1	zinc finger, imprinted 1
17354898	4.83	5.59	-1.69	0.046394	0.601216	2700046A07Rik	RIKEN cDNA 2700046A07 gene
17424243	5.2	5.96	-1.69	0.00242	0.245312	AI464131	expressed sequence AI464131
17518962	5.65	6.41	-1.69	0.015762	0.449339	Anxa2	annexin A2
17492870	3.74	4.49	-1.69	0.04721	0.60164	Bnc1	basonuclin 1
17370420	5.83	6.58	-1.69	0.023228	0.502248	Crb2	crumbs homolog 2 (Drosophila)
17527982	5.87	6.63	-1.7	0.005482	0.312895	Glce; Mir5133	glucuronyl C5-epimerase; microRNA 5133
17550404	5.54	6.31	-1.71	0.001543	0.220737	Igf2as	insulin-like growth factor 2, antisense
17487489	6.46	7.23	-1.71	0.035594	0.569222	Pvr	poliovirus receptor
17332236	5.27	6.04	-1.71	0.005221	0.306213	Runx1	runt related transcription factor 1
17352985	7.63	8.41	-1.72	0.001362	0.210414	B4galt6	UDP-Gal:betaGlcNAc beta 1,4-galactosyltransferase, polypeptide 6
17439687	7.88	8.66	-1.72	6.7e-05	0.139063	Ptpn13	protein tyrosine phosphatase, non-receptor type 13
17534293	5.68	6.46	-1.72	0.007652	0.354108	Rhox5	reproductive homeobox 5
17517097	6.15	6.94	-1.73	0.001695	0.223123	1600029D21Rik	RIKEN cDNA 1600029D21 gene
17488057	5.49	6.28	-1.73	0.002536	0.247064	Cyp2s1	cytochrome P450, family 2, subfamily s, polypeptide 1
17521043	3.7	4.49	-1.74	0.019637	0.480772	Cpne4	copine IV
17521681	8.56	9.36	-1.74	2.8e-05	0.117258	Gpx1	glutathione peroxidase 1
17545017	4.63	5.43	-1.74	0.007083	0.344387	Irs4	insulin receptor substrate 4
17217291	5.6	6.41	-1.74	0.002191	0.239033	Plekha6	pleckstrin homology domain containing, family A member 6
17262990	8.41	9.21	-1.74	2.8e-05	0.117258	Sparc	secreted acidic cysteine rich glycoprotein
17305910	5.75	6.56	-1.75	0.000914	0.207558	3632451O06Rik	RIKEN cDNA 3632451O06 gene
17385879	6.26	7.08	-1.76	0.003843	0.283105	Cobll1	Cobl-like 1
17366760	5.43	6.26	-1.77	0.038555	0.582789	Mir669j; mmu-mir-669j	microRNA 669j; mmu-mir-669j
17300064	3.37	4.2	-1.78	0.004697	0.294844	Trav6-7-dv9	T cell receptor alpha variable 6-7-DV9
17396162	9.02	9.87	-1.79	0.033331	0.559529	Car2	carbonic anhydrase 2
17254508	7.52	8.36	-1.79	0.010917	0.392824	Car4	carbonic anhydrase 4
17366728	4.42	5.26	-1.79	0.04265	0.591632	Mir669d	microRNA 669d
17497076	5.79	6.64	-1.8	0.000429	0.177826	Chst15	carbohydrate (N-acetylgalactosamine 4-sulfate 6-O) sulfotransferase 15
17531999	4.87	5.72	-1.8	0.001008	0.207558	Rbms3	RNA binding motif, single stranded interacting protein
17406129	6.25	7.1	-1.8	0.00129	0.209694	Tmem144	transmembrane protein 144
17485430	5.63	6.48	-1.81	0.001182	0.208102	Fgf3	fibroblast growth factor 3
17409893	4.84	5.69	-1.81	0.008092	0.355521	Slc44a3	solute carrier family 44, member 3
17545159	9.5	10.37	-1.82	0.002027	0.232881	Amot	angiomotin
17268243	5.39	6.26	-1.82	0.00471	0.294844	B4galnt2	beta-1,4-N-acetyl-galactosaminyl transferase 2
17539004	5.83	6.69	-1.82	0.017514	0.471672	Klf8	Kruppel-like factor 8
17427746	7.13	7.99	-1.82	0.001922	0.2282	Prkaa2	protein kinase, AMP-activated, alpha 2 catalytic subunit
17290111	6.06	6.93	-1.83	0.001974	0.229067	Fgf10	fibroblast growth factor 10
17339223	7.89	8.76	-1.83	0.006937	0.341635	Lama1	laminin, alpha 1
17277287	6.76	7.63	-1.83	0.008812	0.364826	Vrtn	vertebrae development associated
17227266	6.17	7.05	-1.84	0.029201	0.538294	Elf3	E74-like factor 3
17537271	4.31	5.19	-1.84	0.001726	0.223123	Zfp711	zinc finger protein 711
17528692	6.79	7.68	-1.85	0.002751	0.254833	Cgnl1	cingulin-like 1
17398406	4.75	5.64	-1.85	0.010294	0.385472	Fam198b	family with sequence similarity 198, member B
17366874	5.6	6.49	-1.85	0.025707	0.520975	Mir669k; mmu-mir-669k	microRNA 669k; mmu-mir-669k
17233669	5.99	6.88	-1.85	0.001457	0.212786	Pcbd1	pterin 4 alpha carbinolamine dehydratase/dimerization cofactor of hepatocyte nuclear factor 1 alpha (TCF1) 1
17514135	6.88	7.78	-1.86	0.035798	0.570105	Egln1	EGL nine homolog 1 (C. elegans)
17347839	5.3	6.2	-1.86	0.005073	0.305206	Six2	sine oculis-related homeobox 2
17327236	5.92	6.82	-1.87	0.039483	0.584823	Clic6	chloride intracellular channel 6
17541723	4.54	5.44	-1.87	0.007888	0.355521	Mir503; Mir351; Mir322; C430049B03Rik	microRNA 503; microRNA 351; microRNA 322; RIKEN cDNA C430049B03 gene
17366826	5.02	5.92	-1.87	0.023014	0.502248	Mir669k; mmu-mir-669k	microRNA 669k; mmu-mir-669k
17320947	9.43	10.33	-1.87	0.001091	0.207558	Slc38a4	solute carrier family 38, member 4
17249829	5.24	6.14	-1.87	0.001799	0.223123	Sparc	secreted acidic cysteine rich glycoprotein
17348138	5.98	6.9	-1.89	0.043456	0.592681	9430020K01Rik	RIKEN cDNA 9430020K01 gene
17359088	7.27	8.19	-1.9	0.038537	0.582789	Cyp26a1	cytochrome P450, family 26, subfamily a, polypeptide 1
17358219	4.15	5.08	-1.91	0.036031	0.570645	Mir1192	microRNA 1192
17366758	5.67	6.61	-1.91	0.01586	0.449339	Mir669k; mmu-mir-669k	microRNA 669k; mmu-mir-669k
17366802	5.67	6.61	-1.91	0.01586	0.449339	Mir669k; mmu-mir-669k	microRNA 669k; mmu-mir-669k
17366838	5.67	6.61	-1.91	0.01586	0.449339	Mir669k; mmu-mir-669k	microRNA 669k; mmu-mir-669k
17227094	5.2	6.14	-1.92	0.0097	0.377716	Adora1	adenosine A1 receptor
17326021	5	5.94	-1.92	0.006085	0.323368	Dppa2; Gm9788	developmental pluripotency associated 2; predicted pseudogene 9788
17549212	4.24	5.18	-1.92	0.037311	0.579964	Icam4; Mir1900; mmu-mir-1900	intercellular adhesion molecule 4, Landsteiner-Wiener blood group; microRNA 1900; mmu-mir-1900
17396638	6.53	7.48	-1.92	0.033465	0.560173	Skil	SKI-like
17493956	5.5	6.44	-1.93	0.00234	0.2408	Folr1	folate receptor 1 (adult)
17431332	6.69	7.64	-1.93	0.00122	0.209163	Man1c1	mannosidase, alpha, class 1C, member 1
17357389	5.66	6.61	-1.94	0.004773	0.295935	Ahnak	AHNAK nucleoprotein (desmoyokin)
17544164	7.79	8.75	-1.94	0.0025	0.247064	Rps6ka6	ribosomal protein S6 kinase polypeptide 6
17545899	5.99	6.94	-1.94	0.005208	0.306213	S100g	S100 calcium binding protein G
17407354	5.32	6.28	-1.95	5.8e-05	0.136965	S100a1	S100 calcium binding protein A1
17307609	6.82	7.79	-1.96	0.000746	0.195684	Gata4	GATA binding protein 4
17301670	5.27	6.25	-1.97	0.026289	0.525494	Loxl2	lysyl oxidase-like 2
17479644	2.62	3.61	-1.98	0.002303	0.2408	Gm16012	predicted gene 16012
17317167	7.4	8.38	-1.98	4.7e-05	0.136965	Has2	hyaluronan synthase 2
17542419	5.23	6.22	-1.98	0.003711	0.278539	L1cam	L1 cell adhesion molecule
17459591	6.23	7.21	-1.98	0.03315	0.558238	St3gal5	ST3 beta-galactoside alpha-2,3-sialyltransferase 5
17257157	6.41	7.41	-2	0.002141	0.236576	Wnt3	wingless-related MMTV integration site 3
17358422	6.57	7.57	-2.01	0.012227	0.412149	Vldlr	very low density lipoprotein receptor
17498962	6.18	7.2	-2.02	0.001898	0.226344	Col4a2	collagen, type IV, alpha 2
17529398	6.92	7.94	-2.03	0.003796	0.280812	Me1	malic enzyme 1, NADP(+)-dependent, cytosolic
17377778	6.7	7.73	-2.05	0.000391	0.177309	Id1	inhibitor of DNA binding 1
17456934	8.26	9.3	-2.05	0.003418	0.275035	Mest	mesoderm specific transcript
17316120	5.81	6.86	-2.07	0.003177	0.266471	Cdh6	cadherin 6
17533199	4.53	5.58	-2.07	0.001565	0.221531	Lancl3	LanC lantibiotic synthetase component C-like 3 (bacterial)
17358891	5.51	6.56	-2.07	0.000614	0.183084	Pcgf5	polycomb group ring finger 5
17348833	5.79	6.84	-2.07	0.000806	0.199937	Ttr	transthyretin
17360537	4.86	5.92	-2.08	3.1e-05	0.117258	Habp2	hyaluronic acid binding protein 2
17254332	5.42	6.48	-2.08	0.000272	0.167574	Hnf1b	HNF1 homeobox B
17519538	6.89	7.96	-2.1	0.000626	0.183084	Bmp5	bone morphogenetic protein 5
17379981	6.24	7.31	-2.1	7.2e-05	0.139063	Pard6b	par-6 (partitioning defective 6) homolog beta (C. elegans)
17229178	7.4	8.47	-2.11	0.000994	0.207558	Atp1b1	ATPase, Na+/K+ transporting, beta 1 polypeptide
17301634	6.22	7.29	-2.11	0.009257	0.372791	Gm21451	predicted gene, 21451
17473113	5.21	6.29	-2.12	0.030741	0.547866	Mir293; Mir294; Mir291a; Mir292; Mir291b; Mir295; D7Ertd143e; mmu-mir-291a; mmu-mir-292; mmu-mir-291b; mmu-mir-293; mmu-mir-294; mmu-mir-295	microRNA 293; microRNA 294; microRNA 291a; microRNA 292; microRNA 291b; microRNA 295; DNA segment, Chr 7, ERATO Doi 143, expressed; mmu-mir-291a; mmu-mir-292; mmu-mir-291b; mmu-mir-293; mmu-mir-294; mmu-mir-295
17313705	5.68	6.77	-2.12	0.001398	0.210414	Parvb	parvin, beta
17482897	4.85	5.94	-2.14	0.001087	0.207558	Aqp8	aquaporin 8
17243868	4.77	5.88	-2.16	0.001812	0.223123	Dram1	DNA-damage regulated autophagy modulator 1
17522876	8.01	9.12	-2.16	0.029635	0.541091	Eomes	eomesodermin homolog (Xenopus laevis)
17498126	5.35	6.45	-2.16	0.003437	0.275035	Mir675; H19	microRNA 675; H19 fetal liver mRNA
17222825	5.7	6.81	-2.16	0.004686	0.294844	Nabp1	nucleic acid binding protein 1
17402386	6.13	7.25	-2.17	0.00344	0.275035	Prss12	protease, serine, 12 neurotrypsin (motopsin)
17288716	4.6	5.72	-2.18	0.004585	0.294844	Glrx	glutaredoxin
17264647	8.42	9.55	-2.18	0.002465	0.246282	Tmem88	transmembrane protein 88
17244949	5.48	6.61	-2.19	0.005444	0.312705	Glipr1	GLI pathogenesis-related 1 (glioma)
17280310	6.64	7.76	-2.19	0.009786	0.378168	Id2	inhibitor of DNA binding 2
17329063	5.52	6.66	-2.2	0.000431	0.177826	Klhl6	kelch-like 6
17283445	7.93	9.11	-2.27	0.000512	0.181851	Lgmn	legumain
17241137	6.9	8.08	-2.27	0.001525	0.219939	Unc5b	unc-5 homolog B (C. elegans)
17249036	7.74	8.93	-2.28	0.001129	0.207558	Gfpt2	glutamine fructose-6-phosphate transaminase 2
17354157	7.82	9.01	-2.28	0.00034	0.167574	Spink3	serine peptidase inhibitor, Kazal type 3
17513550	4.55	5.75	-2.29	0.022223	0.497389	Fendrr	Foxf1 adjacent non-coding developmental regulatory RNA
17485443	6.42	7.62	-2.29	0.018642	0.476721	Fgf15	fibroblast growth factor 15
17539033	4.97	6.17	-2.31	0.005403	0.311469	Spin2	spindlin family, member 2
17311846	6.88	8.09	-2.32	0.00338	0.275035	Myc	myelocytomatosis oncogene
17305715	4.4	5.62	-2.33	0.031125	0.550795	Rubie; Gm15219	RNA upstream of Bmp4 expressed in inner ear; predicted gene 15219
17211739	6.78	8	-2.34	0.000768	0.195684	Cfc1	cripto, FRL-1, cryptic family 1
17508609	5.62	6.85	-2.35	0.000154	0.167574	Nrg1	neuregulin 1
17354378	7.52	8.77	-2.38	0.001083	0.207558	Ppic	peptidylprolyl isomerase C
17528125	5.66	6.94	-2.43	0.000331	0.167574	Smad6	SMAD family member 6
17310637	5.97	7.25	-2.44	0.001807	0.223123	Fam134b	family with sequence similarity 134, member B
17476916	6.24	7.53	-2.45	0.000123	0.154554	Vstm2b	V-set and transmembrane domain containing 2B
17211043	5.31	6.61	-2.46	5.4e-05	0.136965	Sgk3	serum/glucocorticoid regulated kinase 3
17392047	5.85	7.16	-2.48	0.000126	0.154554	Crls1; Lrrn4	cardiolipin synthase 1; leucine rich repeat neuronal 4
17362741	5.47	6.78	-2.49	0.002684	0.250554	Pga5	pepsinogen 5, group I
17371390	4.37	5.69	-2.5	0.014986	0.439622	Nostrin	nitric oxide synthase trafficker
17515478	5.69	7.06	-2.57	0.000557	0.183084	Bmper	BMP-binding endothelial regulator
17498251	8.27	9.64	-2.58	0.004361	0.294459	Phlda2	pleckstrin homology-like domain, family A, member 2
17466003	6.28	7.65	-2.59	0.000502	0.181373	Zc3hav1	zinc finger CCCH type, antiviral 1
17486781	6.88	8.26	-2.6	0.000844	0.204801	Sepw1	selenoprotein W, muscle 1
17512153	7.34	8.73	-2.61	0.002233	0.239766	Cdh11	cadherin 11
17225837	4.8	6.18	-2.61	0.007411	0.352774	Slco4c1; LOC101056347	solute carrier organic anion transporter family, member 4C1; solute carrier organic anion transporter family member 4C1-like
17506991	7.2	8.6	-2.63	0.000387	0.177309	Nrp1	neuropilin 1
17290324	5.84	7.23	-2.63	0.039719	0.587127	Pfkp	phosphofructokinase, platelet
17243761	6.78	8.24	-2.75	0.001281	0.209694	Fabp3-ps1	fatty acid binding protein 3, muscle and heart, pseudogene 1
17286320	5.57	7.05	-2.79	0.000562	0.183084	Foxq1	forkhead box Q1
17211748	4.64	6.14	-2.83	0.002322	0.2408	Amer3	APC membrane recruitment 3
17351862	5.13	6.63	-2.83	0.000692	0.193976	Smad7	SMAD family member 7
17447610	6.47	7.98	-2.84	0.002812	0.257806	Msx1	homeobox, msh-like 1
17511900	5.1	6.62	-2.86	0.005685	0.314582	Dok4	docking protein 4
17544631	5.07	6.62	-2.93	0.001114	0.207558	Nxf7	nuclear RNA export factor 7
17350171	4.17	5.76	-3	1.1e-05	0.117258	Stk32a	serine/threonine kinase 32A
17473111	4.91	6.5	-3.01	0.045024	0.597413	Mir290; mmu-mir-290	microRNA 290; mmu-mir-290
17480018	6.23	7.87	-3.11	0.001144	0.207558	Ctsc	cathepsin C
17448924	7.49	9.2	-3.26	0.000632	0.183084	Kdr	kinase insert domain protein receptor
17350639	6.32	8.02	-3.26	0.000243	0.167574	Prdm6	PR domain containing 6
17500922	6.37	8.08	-3.27	0.000459	0.177826	Pdlim3	PDZ and LIM domain 3
17520233	5.8	7.52	-3.29	0.001056	0.207558	Ctsh	cathepsin H
17309935	6.4	8.17	-3.4	3e-06	0.046713	LOC101055883; Dab2	uncharacterized LOC101055883; disabled 2, mitogen-responsive phosphoprotein
17373825	5.64	7.43	-3.47	0.00638	0.330232	Cd59a	CD59a antigen
17437765	3.84	5.64	-3.47	0.003463	0.275035	Klb	klotho beta
17544878	5.53	7.33	-3.48	0.001669	0.223123	Morc4	microrchidia 4
17250839	5.99	7.85	-3.62	0.001728	0.223123	Pmp22	peripheral myelin protein 22
17305709	7.21	9.08	-3.67	0.002948	0.261668	Bmp4	bone morphogenetic protein 4
17219139	6.96	8.83	-3.68	0.005905	0.319562	Rgs5	regulator of G-protein signaling 5
17506291	7.05	8.94	-3.71	0.006634	0.335324	Foxf1	forkhead box F1
17536463	5.81	7.7	-3.71	0.003053	0.261796	Stard8	START domain containing 8
17545106	7.6	9.53	-3.8	0.000288	0.167574	Capn6	calpain 6
17228234	5.6	7.54	-3.84	0.000444	0.177826	Npl	N-acetylneuraminate pyruvate lyase
17241409	6.74	8.71	-3.9	0.001949	0.228526	Srgn	serglycin
17385719	4.67	6.64	-3.93	0.000169	0.167574	Dpp4	dipeptidylpeptidase 4
17273864	4.68	6.67	-3.98	0.000572	0.183084	Apob	apolipoprotein B
17403185	5.96	7.99	-4.08	0.007976	0.355521	Unc5c	unc-5 homolog C (C. elegans)
17501272	5.16	7.33	-4.51	0.0006	0.183084	Hand2	heart and neural crest derivatives expressed transcript 2
17386210	5.75	8.01	-4.78	0.006115	0.323368	Lrp2	low density lipoprotein receptor-related protein 2
17292671	5.01	7.34	-5.02	0.004016	0.286594	Msx2	homeobox, msh-like 2
17441595	6.41	8.77	-5.15	0.000239	0.167574	Tbx3	T-box 3
17263063	6	8.47	-5.55	0.001006	0.207558	2010001A14Rik; Hand1	RIKEN cDNA 2010001A14 gene; heart and neural crest derivatives expressed transcript 1
17525060	5.68	8.26	-5.98	0.000176	0.167574	Tbx20	T-box 20
17381791	5.56	9.12	-11.85	0.000332	0.167574	Cubn	cubilin (intrinsic factor-cobalamin receptor)
