# Supplementary material for: Toxicity of nano- and ionic silver to embryonic stem cells: a comparative toxicogenomic study
Source: J Nanobiotechnology. 2017 Apr 11;15:31. doi: 10.1186/s12951-017-0265-6 (PMC5387260; doi:10.1186/s12951-017-0265-6)
Supplement: Supplementary file 5 — Additional file 5: Table S3. List of 173 DEGs between AgNP- and Ag+- treated cells. Gene expression profiles of AgNP-exposed samples were compared with Ag+-exposed samples using one-way analysis of variance (ANOVA) based on the Welch t test, and DEGs were selected by |FC| ≥ 1.5 and p ≤ 0.05. [file 12951_2017_265_MOESM5_ESM.xlsx]

## Sheet: Supplementary Table 3
Supplementary Table 3. List of 173 DEGs between AgNP- and Ag+- treated cells. Gene expression profiles of AgNP-exposed samples were compared with Ag+-exposed samples using one-way analysis of variance (ANOVA) based on the Welch t-test, and DEGs were selected by |FC| ≥1.5 and p ≤ 0.05.
Transcript Cluster ID	AgNP Bi-weight Avg Signal (log2)	Ag+ Bi-weight Avg Signal (log2)	Fold Change (linear) (AgNP vs. Ag+)	ANOVA p-value (AgNP vs. Ag+)	FDR p-value (AgNP vs. Ag+)	Gene Symbol	Description
17381791	8.87	5.56	9.93	0.00055	0.350522	Cubn	cubilin (intrinsic factor-cobalamin receptor)
17344126	8.51	6.13	5.19	0.001072	0.371784	Hspa1b	heat shock protein 1B
17386210	7.81	5.75	4.16	0.008275	0.590571	Lrp2	low density lipoprotein receptor-related protein 2
17344132	8.38	6.35	4.08	0.001763	0.410649	Hspa1a	heat shock protein 1A
17385719	6.61	4.67	3.85	7.7e-05	0.207347	Dpp4	dipeptidylpeptidase 4
17228234	7.43	5.6	3.54	0.000627	0.350522	Npl	N-acetylneuraminate pyruvate lyase
17241409	8.55	6.74	3.49	0.002763	0.45144	Srgn	serglycin
17273864	6.38	4.68	3.24	0.000854	0.350522	Apob	apolipoprotein B
17520233	7.46	5.8	3.15	0.000656	0.350522	Ctsh	cathepsin H
17441595	7.93	6.41	2.86	0.002962	0.462423	Tbx3	T-box 3
17243761	8.29	6.78	2.85	0.000869	0.350522	Fabp3-ps1	fatty acid binding protein 3, muscle and heart, pseudogene 1
17309935	7.87	6.4	2.76	0.000104	0.207347	LOC101055883; Dab2	uncharacterized LOC101055883; disabled 2, mitogen-responsive phosphoprotein
17437765	5.3	3.84	2.75	0.009485	0.603248	Klb	klotho beta
17480018	7.65	6.23	2.68	0.000587	0.350522	Ctsc	cathepsin C
17544631	6.37	5.07	2.46	0.001821	0.411555	Nxf7	nuclear RNA export factor 7
17525060	6.93	5.68	2.39	0.001079	0.371784	Tbx20	T-box 20
17263063	7.23	6	2.36	0.007332	0.560992	2010001A14Rik; Hand1	RIKEN cDNA 2010001A14 gene; heart and neural crest derivatives expressed transcript 1
17482897	6.06	4.85	2.33	0.001544	0.39689	Aqp8	aquaporin 8
17371390	5.54	4.37	2.25	0.020174	0.713989	Nostrin	nitric oxide synthase trafficker
17283445	9.08	7.93	2.22	0.000805	0.350522	Lgmn	legumain
17421540	5.86	4.74	2.17	0.001625	0.397397	Nppb	natriuretic peptide type B
17508609	6.73	5.62	2.17	9.2e-05	0.207347	Nrg1	neuregulin 1
17326021	6.08	5	2.12	0.0101	0.6047	Dppa2; Gm9788	developmental pluripotency associated 2; predicted pseudogene 9788
17310637	7.04	5.97	2.11	0.002209	0.412139	Fam134b	family with sequence similarity 134, member B
17360537	5.94	4.86	2.11	0.000976	0.370158	Habp2	hyaluronic acid binding protein 2
17243868	5.83	4.77	2.09	0.002801	0.45144	Dram1	DNA-damage regulated autophagy modulator 1
17529398	7.98	6.92	2.08	0.002068	0.411555	Me1	malic enzyme 1, NADP(+)-dependent, cytosolic
17292671	6.06	5.01	2.07	0.00806	0.582651	Msx2	homeobox, msh-like 2
17506291	8.06	7.05	2.01	0.039255	0.800774	Foxf1	forkhead box F1
17244949	6.48	5.48	2	0.008974	0.59576	Glipr1	GLI pathogenesis-related 1 (glioma)
17448924	8.49	7.49	2	0.007012	0.556292	Kdr	kinase insert domain protein receptor
17403185	6.96	5.96	2	0.031173	0.784938	Unc5c	unc-5 homolog C (C. elegans)
17362741	6.46	5.47	1.99	0.004767	0.504844	Pga5	pepsinogen 5, group I
17501272	6.13	5.16	1.96	0.003146	0.464302	Hand2	heart and neural crest derivatives expressed transcript 2
17430576	6.44	5.5	1.92	0.00567	0.538452	Tinagl1	tubulointerstitial nephritis antigen-like 1
17288716	5.52	4.6	1.89	0.006912	0.556292	Glrx	glutaredoxin
17536463	6.71	5.81	1.88	0.009705	0.6047	Stard8	START domain containing 8
17211748	5.53	4.64	1.86	0.00173	0.410329	Amer3	APC membrane recruitment 3
17515478	6.59	5.69	1.86	0.002745	0.45144	Bmper	BMP-binding endothelial regulator
17225837	5.68	4.8	1.85	0.026474	0.769036	Slco4c1; LOC101056347	solute carrier organic anion transporter family, member 4C1; solute carrier organic anion transporter family member 4C1-like
17373825	6.52	5.64	1.84	0.008233	0.590146	Cd59a	CD59a antigen
17493956	6.37	5.5	1.83	0.004485	0.501592	Folr1	folate receptor 1 (adult)
17544878	6.39	5.53	1.82	0.00194	0.411555	Morc4	microrchidia 4
17350639	7.17	6.32	1.81	0.001041	0.371524	Prdm6	PR domain containing 6
17250839	6.84	5.99	1.8	0.004526	0.503257	Pmp22	peripheral myelin protein 22
17534293	6.52	5.68	1.79	0.008937	0.59576	Rhox5	reproductive homeobox 5
17407354	6.16	5.32	1.79	0.000705	0.350522	S100a1	S100 calcium binding protein A1
17392047	6.68	5.85	1.78	1e-06	0.038199	Crls1; Lrrn4	cardiolipin synthase 1; leucine rich repeat neuronal 4
17311846	7.7	6.88	1.77	0.000841	0.350522	Myc	myelocytomatosis oncogene
17498251	9.09	8.27	1.76	0.041114	0.800774	Phlda2	pleckstrin homology-like domain, family A, member 2
17229178	8.18	7.4	1.73	0.003412	0.474321	Atp1b1	ATPase, Na+/K+ transporting, beta 1 polypeptide
17522876	8.79	8.01	1.73	0.016745	0.682295	Eomes	eomesodermin homolog (Xenopus laevis)
17502573	8.37	7.59	1.72	0.014732	0.655291	Hmox1	heme oxygenase (decycling) 1
17402386	6.91	6.13	1.72	0.011863	0.63079	Prss12	protease, serine, 12 neurotrypsin (motopsin)
17354157	8.6	7.82	1.72	0.003601	0.478605	Spink3	serine peptidase inhibitor, Kazal type 3
17231033	7.43	6.65	1.71	0.002891	0.457181	Atf3	activating transcription factor 3
17398406	5.52	4.75	1.71	0.013525	0.644633	Fam198b	family with sequence similarity 198, member B
17545899	6.76	5.99	1.71	0.001434	0.39689	S100g	S100 calcium binding protein G
17280310	7.4	6.64	1.7	0.025127	0.751903	Id2	inhibitor of DNA binding 2
17366760	6.2	5.43	1.7	0.001175	0.385854	Mir669j; mmu-mir-669j	microRNA 669j; mmu-mir-669j
17410251	5.1	4.34	1.69	0.000362	0.289566	Enpep	glutamyl aminopeptidase
17211043	6.06	5.31	1.69	0.001133	0.37562	Sgk3	serum/glucocorticoid regulated kinase 3
17305709	7.95	7.21	1.68	0.035529	0.800774	Bmp4	bone morphogenetic protein 4
17358219	4.89	4.15	1.68	0.017759	0.692187	Mir1192	microRNA 1192
17406129	7	6.25	1.68	0.003772	0.485177	Tmem144	transmembrane protein 144
17257157	7.17	6.41	1.68	0.002621	0.446929	Wnt3	wingless-related MMTV integration site 3
17262990	9.14	8.41	1.67	5.7e-05	0.207347	Sparc	secreted acidic cysteine rich glycoprotein
17269985	6.47	5.75	1.66	0.004213	0.49815	Dusp3	dual specificity phosphatase 3 (vaccinia virus phosphatase VH1-related)
17222825	6.43	5.7	1.66	0.015347	0.664826	Nabp1	nucleic acid binding protein 1
17498962	6.9	6.18	1.65	0.010682	0.6047	Col4a2	collagen, type IV, alpha 2
17286375	6.57	5.86	1.63	0.036547	0.800774	Serpinb9b	serine (or cysteine) peptidase inhibitor, clade B, member 9b
17440335	3.62	2.91	1.63	0.024344	0.745807	Vmn2r17	vomeronasal 2, receptor 17
17211739	7.47	6.78	1.62	0.000677	0.350522	Cfc1	cripto, FRL-1, cryptic family 1
17336820	4.34	3.64	1.62	0.043013	0.800774	Hspa1a; Gm20481	heat shock protein 1A; predicted gene 20481
17500922	7.06	6.37	1.62	0.003319	0.468955	Pdlim3	PDZ and LIM domain 3
17447610	7.15	6.47	1.6	0.032105	0.791568	Msx1	homeobox, msh-like 1
17358051	5.02	4.35	1.6	0.032452	0.791568	Trpm6	transient receptor potential cation channel, subfamily M, member 6
17517132	6.53	5.86	1.59	0.026706	0.770078	Cryab	crystallin, alpha B
17366874	6.27	5.6	1.59	0.005107	0.519562	Mir669k; mmu-mir-669k	microRNA 669k; mmu-mir-669k
17351862	5.8	5.13	1.59	0.004727	0.504844	Smad7	SMAD family member 7
17348833	6.46	5.79	1.59	0.002047	0.411555	Ttr	transthyretin
17293945	5.03	4.36	1.59	0.013121	0.644633	Zfp953	zinc finger protein 953
17265268	6.56	5.9	1.58	0.00266	0.446929	Cxcl16	chemokine (C-X-C motif) ligand 16
17366800	5.63	4.97	1.58	0.039951	0.800774	Mir669g	microRNA 669g
17366836	5.63	4.97	1.58	0.039951	0.800774	Mir669g	microRNA 669g
17241137	7.56	6.9	1.58	0.000672	0.350522	Unc5b	unc-5 homolog B (C. elegans)
17286320	6.22	5.57	1.57	0.005116	0.519562	Foxq1	forkhead box Q1
17546215	6.79	6.14	1.57	0.023722	0.741915	Gm15726	predicted gene 15726
17241355	6.15	5.5	1.57	0.006186	0.543985	Hkdc1	hexokinase domain containing 1
17249829	5.89	5.24	1.57	0.004384	0.501592	Sparc	secreted acidic cysteine rich glycoprotein
17511900	5.74	5.1	1.56	0.004084	0.497472	Dok4	docking protein 4
17377778	7.34	6.7	1.56	0.008745	0.59576	Id1	inhibitor of DNA binding 1
17366758	6.31	5.67	1.56	0.00448	0.501592	Mir669k; mmu-mir-669k	microRNA 669k; mmu-mir-669k
17366802	6.31	5.67	1.56	0.00448	0.501592	Mir669k; mmu-mir-669k	microRNA 669k; mmu-mir-669k
17366838	6.31	5.67	1.56	0.00448	0.501592	Mir669k; mmu-mir-669k	microRNA 669k; mmu-mir-669k
17454187	4.54	3.9	1.56	0.016061	0.673558	Pilrb2	paired immunoglobin-like type 2 receptor beta 2
17510136	9.31	8.68	1.55	0.000707	0.350522	Ifi30	interferon gamma inducible protein 30
17293706	9.17	8.55	1.54	0.000144	0.207347	Ctsl	cathepsin L
17249036	8.36	7.74	1.54	0.00373	0.481639	Gfpt2	glutamine fructose-6-phosphate transaminase 2
17339223	8.51	7.89	1.54	0.017912	0.692187	Lama1	laminin, alpha 1
17268243	6	5.39	1.53	0.016525	0.678979	B4galnt2	beta-1,4-N-acetyl-galactosaminyl transferase 2
17366484	6.25	5.64	1.53	0.010217	0.6047	Bend7	BEN domain containing 7
17545106	8.21	7.6	1.53	0.034747	0.800774	Capn6	calpain 6
17316120	6.43	5.81	1.53	0.009187	0.59576	Cdh6	cadherin 6
17447514	6.28	5.67	1.53	0.003637	0.478605	Man2b2	mannosidase 2, alpha B2
17409893	5.45	4.84	1.53	0.01045	0.6047	Slc44a3	solute carrier family 44, member 3
17279088	5.8	5.19	1.52	0.00321	0.466683	Amn	amnionless
17307609	7.41	6.82	1.51	0.002142	0.411555	Gata4	GATA binding protein 4
17410636	6.16	5.57	1.51	0.007001	0.556292	Mttp	microsomal triglyceride transfer protein
17313705	6.28	5.68	1.51	0.015739	0.66939	Parvb	parvin, beta
17364474	7.81	7.21	1.51	0.004234	0.49815	Pdlim1	PDZ and LIM domain 1 (elfin)
17266751	5.14	4.56	1.5	0.048504	0.800774	Gm17268	predicted gene, 17268
17313000	7.13	6.55	1.5	0.002128	0.411555	Kdelr3	KDEL (Lys-Asp-Glu-Leu) endoplasmic reticulum protein retention receptor 3
17317652	7.5	6.91	1.5	0.009671	0.6047	Ndrg1	N-myc downstream regulated gene 1
17277287	7.34	6.76	1.5	0.031136	0.784917	Vrtn	vertebrae development associated
17476916	6.82	6.24	1.5	0.013476	0.644633	Vstm2b	V-set and transmembrane domain containing 2B
17409130	5.34	5.92	-1.5	0.023976	0.742802	Gstm3	glutathione S-transferase, mu 3
17437887	6	6.59	-1.5	0.02654	0.769297	Limch1	LIM and calponin homology domains 1
17469217	7.24	7.83	-1.5	0.00517	0.519562	Lrig1	leucine-rich repeats and immunoglobulin-like domains 1
17497877	3.67	4.27	-1.51	0.041552	0.800774	B230206H07Rik	RIKEN cDNA B230206H07 gene
17284803	5.16	5.76	-1.51	0.00024	0.243943	D230030E09Rik	Riken cDNA D230030E09 gene
17504190	6.61	7.21	-1.51	0.031547	0.788495	Gpr56	G protein-coupled receptor 56
17219997	6.76	7.37	-1.52	0.012045	0.632943	Kif26b	kinesin family member 26B
17513401	5.55	6.16	-1.52	0.013626	0.644675	Slc38a8	solute carrier family 38, member 8
17466805	4.89	5.51	-1.53	0.04865	0.800774	Hoxa2	homeobox A2
17280590	6.19	6.8	-1.53	0.017997	0.692187	Prkar2b	protein kinase, cAMP dependent regulatory, type II beta
17286340	7.87	8.48	-1.54	0.010458	0.6047	Foxc1	forkhead box C1
17511546	2.69	3.31	-1.54	0.026099	0.7631	Gm5356	predicted pseudogene 5356
17299414	5.24	5.87	-1.54	0.001557	0.39689	Gm6498	glyceraldehyde-3-phosphate dehydrogenase pseudogene; predicted gene 6498
17303732	6.25	6.88	-1.55	0.017036	0.686244	Kcnk16	potassium channel, subfamily K, member 16
17366734	5.44	6.08	-1.55	0.016712	0.682295	mmu-mir-297a-2	mmu-mir-297a-2
17467706	6.05	6.7	-1.57	0.021269	0.727547	Atoh8	atonal homolog 8 (Drosophila)
17495328	6.15	6.8	-1.57	0.00254	0.442575	Calca	calcitonin/calcitonin-related polypeptide, alpha
17467209	5.64	6.3	-1.57	0.004376	0.501592	Fam13a	family with sequence similarity 13, member A
17507485	2.78	3.43	-1.57	0.033673	0.79944	Gm6524	katanin p60 (ATPase-containing) subunit A1 pseudogene
17399485	4.66	5.31	-1.57	0.013078	0.644633	Kcnn3	potassium intermediate/small conductance calcium-activated channel, subfamily N, member 3
17399854	9.88	10.53	-1.57	0.0149	0.658521	Sprr2a3; Sprr2a1; Sprr2a2	small proline-rich protein 2A3; small proline-rich protein 2A1; small proline-rich protein 2A2
17296731	5.66	6.31	-1.58	0.049646	0.800774	Gm5796; Gm10340	predicted gene 5796; predicted gene 10340
17353444	4.26	4.92	-1.58	0.006065	0.541271	Nme5	NME/NM23 family member 5
17493772	4.22	4.89	-1.59	0.007707	0.57223	Dnajb13	DnaJ (Hsp40) related, subfamily B, member 13
17460267	5.04	5.71	-1.59	0.001056	0.371524	Noto	notochord homolog (Xenopus laevis)
17334178	5.65	6.33	-1.6	0.019217	0.698045	Dcpp3	demilune cell and parotid protein 3
17341179	6.78	7.45	-1.6	0.000138	0.207347	Dll1	delta-like 1 (Drosophila)
17276835	5.42	6.1	-1.6	0.021098	0.727523	Galnt16	UDP-N-acetyl-alpha-D-galactosamine:polypeptide N-acetylgalactosaminyltransferase 16
17399864	6.11	6.8	-1.61	0.026948	0.770078	Sprr2b	small proline-rich protein 2B
17458952	2.17	2.85	-1.61	0.009948	0.6047	Vmn1r14	vomeronasal 1 receptor 14
17311191	6.75	7.45	-1.62	0.000175	0.2137	Cthrc1	collagen triple helix repeat containing 1
17437350	6.45	7.15	-1.62	0.013568	0.644633	Gm20475	predicted gene 20475
17433528	5.97	6.68	-1.64	0.021827	0.727841	Ajap1	adherens junction associated protein 1
17317533	4.93	5.65	-1.65	0.006051	0.541271	Adcy8	adenylate cyclase 8
17229891	6.3	7.02	-1.65	0.009236	0.596219	Atp1a2	ATPase, Na+/K+ transporting, alpha 2 polypeptide
17260699	5.68	6.4	-1.65	0.000125	0.207347	Cobl	cordon-bleu WH2 repeat
17446608	4.63	5.39	-1.69	0.01308	0.644633	Mnx1	motor neuron and pancreas homeobox 1
17309774	5.82	6.58	-1.7	0.000448	0.333756	Fgf14	fibroblast growth factor 14
17280810	6.81	7.59	-1.72	0.001855	0.411555	Arl4a	ADP-ribosylation factor-like 4A
17450387	5.07	5.87	-1.75	0.022399	0.727841	Sparcl1	SPARC-like 1
17363640	5.22	6.06	-1.78	0.004768	0.504844	Foxd4	forkhead box D4
17469121	5.52	6.35	-1.78	0.010752	0.6047	Prickle2	prickle homolog 2 (Drosophila)
17423867	4.4	5.25	-1.81	0.008609	0.59576	1700003M02Rik	RIKEN cDNA 1700003M02 gene
17253656	5.11	5.98	-1.83	0.013163	0.644633	Vtn	vitronectin
17537306	5.53	6.41	-1.84	0.005237	0.519562	Klhl4	kelch-like 4
17276906	7.15	8.08	-1.91	0.014065	0.653304	Smoc1	SPARC related modular calcium binding 1
17260524	7.49	8.43	-1.92	4e-06	0.059169	Pkd1l1	polycystic kidney disease 1 like 1
17549508	3.71	4.66	-1.93	0.03108	0.784917	LOC639826; Skint5	selection and upkeep of intraepithelial T-cells protein 5-like; selection and upkeep of intraepithelial T cells 5
17333465	6.06	7.03	-1.97	0.003249	0.466683	Smoc2	SPARC related modular calcium binding 2
17309785	5.74	6.72	-1.98	0.006669	0.555988	Sepp1	selenoprotein P, plasma, 1
17224180	6.08	7.11	-2.04	0.002655	0.446929	Igfbp5	insulin-like growth factor binding protein 5
17446580	5.92	7.04	-2.17	0.003589	0.478605	Shh	sonic hedgehog
17399858	6.11	7.25	-2.2	0.020323	0.716603	Sprr2a2; Sprr2a1; Sprr2a3	small proline-rich protein 2A2; small proline-rich protein 2A1; small proline-rich protein 2A3
17322429	7.23	8.4	-2.25	0.002576	0.44406	Ppp1r1a	protein phosphatase 1, regulatory (inhibitor) subunit 1A
17506296	7.27	8.5	-2.35	0.006463	0.555576	Foxc2	forkhead box C2
17269974	4.95	6.46	-2.84	0.038997	0.800774	Meox1	mesenchyme homeobox 1
17377672	5.19	6.9	-3.27	0.005485	0.530839	Tcf15	transcription factor 15
