# Supplementary material for: Toxicity of nano- and ionic silver to embryonic stem cells: a comparative toxicogenomic study
Source: J Nanobiotechnology. 2017 Apr 11;15:31. doi: 10.1186/s12951-017-0265-6 (PMC5387260; doi:10.1186/s12951-017-0265-6)
Supplement: Supplementary file 7 — Additional file 7: Table S5. Lists of 322 GO terms in the biological process (BP) category enriched from the 400 genes regulated by Ag+. DAVID was used for the analysis. The Mus musculus (mouse) whole genome was used as background. Statistical enrichment was determined through a modified Fisher’s exact test (p < 0.1) and count threshold >2 (default settings in DAVID). [file 12951_2017_265_MOESM7_ESM.xlsx]

## Sheet: Supplementary Table 5
Supplementary Table 5. Lists of 322 GO terms in the biological process (BP) category enriched from the 400 genes regulated by Ag+. DAVID was used for the analysis. The Mus musculus (mouse) whole genome was used as background. Statistical enrichment was determined through a modified Fisher’s exact test (p < 0.1) and count threshold > 2 (default settings in DAVID).
Category	Term	Name	Count	%	PValue	Genes	List Total	Pop Hits	Pop Total	Fold Enrichment	Bonferroni	Benjamini	FDR
GOTERM_BP_FAT	GO:0007389	pattern specification process	35	9.13838	2.18134e-17	IRX3, HNF1B, NRP1, TBX20, FGF10, SHH, ALDH1A2, HOXA2, WNT3, GATA4, HHIP, LFNG, BMP4, FLT1, NOTO, TBX3, FOXJ1, DLL3, CYP26A1, HES7, DLL1, PCDH8, CFC1, HOXB3, EYA1, NOTCH1, HOXB1, MEOX1, MNX1, FOXC2, FOXC1, RIPPLY2, CHRD, TCF15, BMP5	271	284	13588	6.17925	4.01367e-14	4.01367e-14	3.71391e-14
GOTERM_BP_FAT	GO:0003002	regionalization	29	7.5718	1.93037e-15	IRX3, HNF1B, TBX20, SHH, ALDH1A2, HOXA2, WNT3, GATA4, HHIP, LFNG, BMP4, NOTO, TBX3, DLL3, CYP26A1, DLL1, PCDH8, HES7, CFC1, HOXB3, NOTCH1, HOXB1, MEOX1, MNX1, FOXC2, FOXC1, RIPPLY2, CHRD, TCF15	271	214	13588	6.7947	3.47278e-12	1.73639e-12	3.20854e-12
GOTERM_BP_FAT	GO:0043009	chordate embryonic development	37	9.66057	1.15977e-13	COBL, HNF1B, EGLN1, PRRX2, SHH, RGMA, DAB2, HOXA2, APOB, DCPP1, HAND1, HAND2, GATA6, GATA4, SKIL, RUNX1, BMP4, EPAS1, TBX3, DLL3, EOMES, SIX2, HES7, DLL1, PCDH8, HOXB3, EYA1, NOTCH1, HOXB1, MSX1, MEOX1, MNX1, FOXC2, AMOT, FOXC1, RIPPLY2, TCF15	271	421	13588	4.40662	2.13474e-10	7.11579e-11	1.97531e-10
GOTERM_BP_FAT	GO:0009792	embryonic development ending in birth or egg hatching	37	9.66057	1.54348e-13	COBL, HNF1B, EGLN1, PRRX2, SHH, RGMA, DAB2, HOXA2, APOB, DCPP1, HAND1, HAND2, GATA6, GATA4, SKIL, RUNX1, BMP4, EPAS1, TBX3, DLL3, EOMES, SIX2, HES7, DLL1, PCDH8, HOXB3, EYA1, NOTCH1, HOXB1, MSX1, MEOX1, MNX1, FOXC2, AMOT, FOXC1, RIPPLY2, TCF15	271	425	13588	4.36515	2.83951e-10	7.09877e-11	2.62745e-10
GOTERM_BP_FAT	GO:0007507	heart development	27	7.04961	3.26431e-13	NRP1, FGF15, TBX20, PDLIM3, EGLN1, SHH, MSX2, ALDH1A2, HAND1, HAND2, GATA6, GATA4, NRG1, BMP4, BMP2, TBX3, ALPK3, SMAD7, CFC1, MIXL1, NOTCH1, MSX1, ID2, ID1, FOXC2, FOXC1, ID3	271	223	13588	6.07079	6.00586e-10	1.20117e-10	5.55733e-10
GOTERM_BP_FAT	GO:0009952	anterior/posterior pattern formation	22	5.74413	2.83568e-12	HNF1B, TBX3, DLL3, CYP26A1, PCDH8, DLL1, HES7, CFC1, SHH, HOXB3, ALDH1A2, HOXB1, HOXA2, NOTCH1, WNT3, MEOX1, GATA4, FOXC2, RIPPLY2, FOXC1, LFNG, TCF15	271	153	13588	7.20971	5.21754e-09	8.6959e-10	4.82787e-09
GOTERM_BP_FAT	GO:0048598	embryonic morphogenesis	31	8.09399	2.6936e-11	COBL, MYO7A, FGF10, PRRX2, SHH, MSX2, ALDH1A2, RGMA, HOXA2, WNT3, HAND1, GATA4, MYC, BMP4, TBX6, TBX3, EOMES, SIX2, DLL1, PCDH8, CFC1, MIXL1, HOXB3, EYA1, NOTCH1, HOXB1, MSX1, FOXC2, AMOT, FOXC1, CHRD	271	359	13588	4.32966	4.95623e-08	7.08032e-09	4.58607e-08
GOTERM_BP_FAT	GO:0001944	vasculature development	26	6.78851	2.92106e-11	NRP1, TBX20, FGF10, ANPEP, PRRX2, SHH, ALDH1A2, GPX1, APOB, HAND1, HAND2, ANG, BMP4, FLT1, TBX3, EPAS1, SMAD7, EFNB2, ANXA2, KDR, LAMA4, NOTCH1, ID1, FOXC2, AMOT, FOXC1	271	250	13588	5.21458	5.37476e-08	6.71845e-09	4.97334e-08
GOTERM_BP_FAT	GO:0035295	tube development	26	6.78851	9.53093e-11	COBL, NRP1, TBX20, FGF10, SHH, ALDH1A2, RGMA, SLC23A1, HAND1, GATA6, HAND2, GATA4, HHIP, BMP4, BMP2, FLT1, TBX3, EPAS1, CFC1, KDR, LAMA1, NOTCH1, EYA1, ID1, FOXC2, FOXC1	271	264	13588	4.93805	1.75369e-07	1.94855e-08	1.62272e-07
GOTERM_BP_FAT	GO:0048729	tissue morphogenesis	24	6.26632	3.71373e-10	BMP4, COBL, TBX6, BMP2, NRP1, TBX3, SMAD7, EOMES, FGF10, PCDH8, EGLN1, SHH, ALDH1A2, RGMA, LAMA1, NOTCH1, EYA1, FOXQ1, WNT3, HAND1, FOXC2, FOXC1, CHRD, CAR2	271	238	13588	5.05616	6.83327e-07	6.83327e-08	6.32293e-07
GOTERM_BP_FAT	GO:0001568	blood vessel development	24	6.26632	6.07699e-10	BMP4, FLT1, NRP1, TBX3, EPAS1, SMAD7, TBX20, FGF10, ANPEP, PRRX2, SHH, KDR, ANXA2, ALDH1A2, GPX1, NOTCH1, APOB, LAMA4, HAND1, ANG, HAND2, AMOT, FOXC2, FOXC1	271	244	13588	4.93183	1.11817e-06	1.01652e-07	1.03466e-06
GOTERM_BP_FAT	GO:0003007	heart morphogenesis	14	3.65535	2.00472e-09	TBX3, SMAD7, TBX20, EGLN1, CFC1, SHH, MSX2, ALDH1A2, MSX1, HAND1, HAND2, GATA4, FOXC2, FOXC1	271	74	13588	9.48599	3.68867e-06	3.0739e-07	3.41319e-06
GOTERM_BP_FAT	GO:0048514	blood vessel morphogenesis	21	5.48303	2.50986e-09	BMP4, FLT1, NRP1, EPAS1, SMAD7, TBX20, FGF10, ANPEP, PRRX2, SHH, KDR, ANXA2, GPX1, NOTCH1, APOB, HAND1, ANG, HAND2, AMOT, FOXC2, FOXC1	271	198	13588	5.3179	4.61814e-06	3.55242e-07	4.27324e-06
GOTERM_BP_FAT	GO:0035239	tube morphogenesis	19	4.96084	8.42146e-09	BMP4, COBL, BMP2, FLT1, NRP1, TBX3, TBX20, FGF10, CFC1, SHH, KDR, RGMA, LAMA1, EYA1, NOTCH1, HAND1, HAND2, GATA4, FOXC2	271	171	13588	5.57114	1.54954e-05	1.10682e-06	1.43382e-05
GOTERM_BP_FAT	GO:0001501	skeletal system development	24	6.26632	1.22827e-08	BMP4, BMP2, TBX3, ARID5B, DLL3, SIX2, HES7, PRRX2, SHH, HOXB3, HOXB1, HOXA2, EYA1, MSX1, FOXC2, FOXC1, RIPPLY2, RUNX1, CHRD, MYC, PAPSS2, TCF15, BMP5, IGFBP5	271	285	13588	4.22233	2.25999e-05	1.50668e-06	2.09123e-05
GOTERM_BP_FAT	GO:0060429	epithelium development	23	6.00522	2.32116e-08	BMP4, COBL, BMP2, NRP1, TBX3, ELF3, FGF10, PCDH8, FZD2, SHH, KDR, ALDH1A2, RGMA, GPX1, LAMA1, NOTCH1, EYA1, SPRR2A1, ID1, GATA6, SPRR2A3, SPRR2B, ID3, CAR2	271	271	13588	4.25544	4.27085e-05	2.66933e-06	3.95196e-05
GOTERM_BP_FAT	GO:0045165	cell fate commitment	17	4.43864	3.59735e-08	BMP4, TBX6, BMP2, DLL3, FGF10, DLL1, SHH, KDR, HOXA2, NOTCH1, EYA1, WNT3, HAND1, MNX1, FOXC2, NRG1, FGF3	271	147	13588	5.79853	6.6189e-05	3.89359e-06	6.12476e-05
GOTERM_BP_FAT	GO:0048568	embryonic organ development	21	5.48303	7.17361e-08	BMP4, EPAS1, NOTO, MYO7A, EOMES, FGF10, SIX2, EGLN1, DLL1, PRRX2, SHH, HOXB3, ALDH1A2, HOXB1, HOXA2, EYA1, HAND1, GATA4, FOXC2, RUNX1, MYC	271	241	13588	4.36906	0.000131986	7.333e-06	0.000122136
GOTERM_BP_FAT	GO:0035282	segmentation	11	2.87206	9.00082e-08	HOXA2, TBX3, MEOX1, DLL3, FOXC2, FOXC1, HES7, DLL1, RIPPLY2, PCDH8, TCF15	271	54	13588	10.2137	0.000165601	8.71654e-06	0.000153246
GOTERM_BP_FAT	GO:0007369	gastrulation	12	3.13316	2.14709e-07	BMP4, TBX6, WNT3, HAND1, GATA4, EOMES, FOXC2, AMOT, FOXC1, CFC1, CHRD, MIXL1	271	74	13588	8.13085	0.000394987	1.97531e-05	0.000365559
GOTERM_BP_FAT	GO:0007498	mesoderm development	11	2.87206	2.16525e-07	BMP4, TBX6, WNT3, TBX3, HAND1, DLL3, EOMES, FOXC2, FOXC1, CHRD, TCF15	271	59	13588	9.34818	0.000398326	1.89715e-05	0.00036865
GOTERM_BP_FAT	GO:0045941	positive regulation of transcription	29	7.5718	2.7179e-07	HNF1B, GLIS1, TBX20, FOXO4, CITED4, SHH, HOXA2, HAND1, GATA6, HAND2, GATA4, CREB3L4, RUNX1, MYC, BMP4, KLF6, BMP2, TBX3, EPAS1, PCBD1, MAML2, SIX2, HOXB1, NOTCH1, MSX1, MEOX1, ETS1, FOXC2, FOXC1	271	475	13588	3.06119	0.000499969	2.27313e-05	0.000462743
GOTERM_BP_FAT	GO:0048754	branching morphogenesis of a tube	13	3.39426	2.95917e-07	BMP4, LAMA1, BMP2, NOTCH1, EYA1, FLT1, NRP1, TBX3, TBX20, FGF10, FOXC2, SHH, KDR	271	93	13588	7.00885	0.000544338	2.36731e-05	0.00050382
GOTERM_BP_FAT	GO:0014031	mesenchymal cell development	10	2.61097	2.97532e-07	ALDH1A2, BMP2, NOTCH1, FGF15, HAND2, EOMES, FOXC2, CYP26A1, FOXC1, SHH	271	47	13588	10.6681	0.000547309	2.28105e-05	0.00050657
GOTERM_BP_FAT	GO:0045935	positive regulation of nucleobase, nucleoside, nucleotide and nucleic acid metabolic process	30	7.8329	3.49452e-07	HNF1B, GLIS1, TBX20, FOXO4, CITED4, SHH, HOXA2, HAND1, GATA6, HAND2, GATA4, CREB3L4, RUNX1, MYC, BMP4, KLF6, BMP2, TBX3, EPAS1, PCBD1, MAML2, SIX2, NOTCH1, EYA1, HOXB1, MSX1, MEOX1, ETS1, FOXC2, FOXC1	271	510	13588	2.94942	0.000642786	2.57194e-05	0.000594968
GOTERM_BP_FAT	GO:0001525	angiogenesis	15	3.91645	3.96213e-07	BMP4, FLT1, NRP1, EPAS1, TBX20, ANPEP, SHH, KDR, ANXA2, GPX1, NOTCH1, HAND1, HAND2, ANG, FOXC2	271	133	13588	5.65491	0.000728766	2.80393e-05	0.000674581
GOTERM_BP_FAT	GO:0048762	mesenchymal cell differentiation	10	2.61097	4.33272e-07	ALDH1A2, BMP2, NOTCH1, FGF15, HAND2, EOMES, FOXC2, CYP26A1, FOXC1, SHH	271	49	13588	10.2327	0.000796903	2.95263e-05	0.000737677
GOTERM_BP_FAT	GO:0006355	regulation of transcription, DNA-dependent	58	15.1436	4.36024e-07	HNF1B, ELF3, TBX20, PRRX2, FOXO4, SHH, LBH, GATA6, GATA4, CREB3L4, FOXB1, MYC, NOTO, FOXJ1, EOMES, SIX2, HES7, MIXL1, MSX1, MNX1, ZIM1, FOXC2, FOXC1, IRX3, IRX5, IRX1, GLIS1, NOSTRIN, ZFP457, MSX2, HOXA2, FOXQ1, HAND1, HAND2, NKX1-2, SKIL, RUNX1, DNMT3B, FOXD4, BMP4, KLF6, TBX6, BMP2, RHOX5, TBX3, EPAS1, SMAD7, SMAD6, MAML2, HOXB3, NOTCH1, HOXB1, ID2, MEOX1, ETS1, ID1, ETS2, ID3	271	1465	13588	1.98507	0.000801962	2.86526e-05	0.000742362
GOTERM_BP_FAT	GO:0010628	positive regulation of gene expression	29	7.5718	4.68214e-07	HNF1B, GLIS1, TBX20, FOXO4, CITED4, SHH, HOXA2, HAND1, GATA6, HAND2, GATA4, CREB3L4, RUNX1, MYC, BMP4, KLF6, BMP2, TBX3, EPAS1, PCBD1, MAML2, SIX2, HOXB1, NOTCH1, MSX1, MEOX1, ETS1, FOXC2, FOXC1	271	488	13588	2.97964	0.000861144	2.9707e-05	0.000797169
GOTERM_BP_FAT	GO:0060485	mesenchyme development	10	2.61097	5.19285e-07	ALDH1A2, BMP2, NOTCH1, FGF15, HAND2, EOMES, FOXC2, CYP26A1, FOXC1, SHH	271	50	13588	10.028	0.000955028	3.1849e-05	0.000884119
GOTERM_BP_FAT	GO:0007167	enzyme linked receptor protein signaling pathway	21	5.48303	5.45099e-07	BMP4, BMP2, FLT1, NRP1, KLB, FGF15, SMAD7, SMAD6, ARID5B, FGF10, FOXO4, KDR, MSX2, MSX1, DOK4, ID1, FOXC2, FOXC1, SKIL, BAMBI, FGF3	271	273	13588	3.85694	0.00100248	3.23537e-05	0.000928069
GOTERM_BP_FAT	GO:0045995	regulation of embryonic development	7	1.82768	5.99614e-07	BMP4, LAMA1, LAMA4, NOTCH1, FGF10, AMOT, SHH	271	17	13588	20.646	0.00110268	3.44772e-05	0.00102089
GOTERM_BP_FAT	GO:0048332	mesoderm morphogenesis	9	2.34987	6.39127e-07	BMP4, TBX6, WNT3, TBX3, HAND1, EOMES, FOXC2, FOXC1, CHRD	271	38	13588	11.8753	0.0011753	3.56356e-05	0.00108816
GOTERM_BP_FAT	GO:0051173	positive regulation of nitrogen compound metabolic process	30	7.8329	6.60923e-07	HNF1B, GLIS1, TBX20, FOXO4, CITED4, SHH, HOXA2, HAND1, GATA6, HAND2, GATA4, CREB3L4, RUNX1, MYC, BMP4, KLF6, BMP2, TBX3, EPAS1, PCBD1, MAML2, SIX2, NOTCH1, EYA1, HOXB1, MSX1, MEOX1, ETS1, FOXC2, FOXC1	271	526	13588	2.85971	0.00121536	3.5767e-05	0.00112527
GOTERM_BP_FAT	GO:0051252	regulation of RNA metabolic process	58	15.1436	7.26483e-07	HNF1B, ELF3, TBX20, PRRX2, FOXO4, SHH, LBH, GATA6, GATA4, CREB3L4, FOXB1, MYC, NOTO, FOXJ1, EOMES, SIX2, HES7, MIXL1, MSX1, MNX1, ZIM1, FOXC2, FOXC1, IRX3, IRX5, IRX1, GLIS1, NOSTRIN, ZFP457, MSX2, HOXA2, FOXQ1, HAND1, HAND2, NKX1-2, SKIL, RUNX1, DNMT3B, FOXD4, BMP4, KLF6, TBX6, BMP2, RHOX5, TBX3, EPAS1, SMAD7, SMAD6, MAML2, HOXB3, NOTCH1, HOXB1, ID2, MEOX1, ETS1, ID1, ETS2, ID3	271	1488	13588	1.95439	0.00133584	3.81915e-05	0.00123689
GOTERM_BP_FAT	GO:0045944	positive regulation of transcription from RNA polymerase II promoter	24	6.26632	7.68538e-07	BMP4, KLF6, BMP2, HNF1B, EPAS1, MAML2, GLIS1, SIX2, SHH, HOXB1, HOXA2, NOTCH1, MSX1, HAND1, GATA6, MEOX1, ETS1, HAND2, GATA4, FOXC2, CREB3L4, FOXC1, RUNX1, MYC	271	358	13588	3.36136	0.00141311	3.92801e-05	0.00130849
GOTERM_BP_FAT	GO:0045893	positive regulation of transcription, DNA-dependent	26	6.78851	8.59419e-07	BMP4, KLF6, HNF1B, BMP2, EPAS1, TBX3, TBX20, GLIS1, MAML2, SIX2, SHH, HOXA2, NOTCH1, HOXB1, MSX1, HAND1, MEOX1, ETS1, HAND2, GATA6, GATA4, FOXC2, CREB3L4, FOXC1, RUNX1, MYC	271	416	13588	3.13376	0.00158008	4.27378e-05	0.00146322
GOTERM_BP_FAT	GO:0001704	formation of primary germ layer	9	2.34987	9.71069e-07	BMP4, TBX6, WNT3, HAND1, EOMES, FOXC2, FOXC1, CHRD, MIXL1	271	40	13588	11.2815	0.00178517	4.70191e-05	0.00165331
GOTERM_BP_FAT	GO:0051254	positive regulation of RNA metabolic process	26	6.78851	9.83681e-07	BMP4, KLF6, HNF1B, BMP2, EPAS1, TBX3, TBX20, GLIS1, MAML2, SIX2, SHH, HOXA2, NOTCH1, HOXB1, MSX1, HAND1, MEOX1, ETS1, HAND2, GATA6, GATA4, FOXC2, CREB3L4, FOXC1, RUNX1, MYC	271	419	13588	3.11133	0.00180834	4.64085e-05	0.00167478
GOTERM_BP_FAT	GO:0060541	respiratory system development	14	3.65535	1.08545e-06	BMP4, EPAS1, FGF10, CFC1, SHH, KDR, ALDH1A2, LAMA1, SLC23A1, NOTCH1, GATA6, ID1, MNX1, HHIP	271	124	13588	5.66099	0.00199523	4.99294e-05	0.00184805
GOTERM_BP_FAT	GO:0001756	somitogenesis	9	2.34987	1.1859e-06	MEOX1, DLL3, FOXC2, FOXC1, HES7, DLL1, RIPPLY2, PCDH8, TCF15	271	41	13588	11.0064	0.00217967	5.32194e-05	0.00201906
GOTERM_BP_FAT	GO:0045449	regulation of transcription	76	19.8433	1.35443e-06	HNF1B, ELF3, TBX20, FGF10, PDLIM1, PRRX2, FOXO4, CITED4, SHH, PCGF5, LBH, GATA6, GATA4, CREB3L4, ATOH8, FOXB1, ZFP503, NRG1, MYC, ZCCHC12, NOTO, FOXJ1, PCBD1, ARID5B, EOMES, SIX2, HES7, MIXL1, EYA1, MSX1, PRDM6, MNX1, ZIM1, FOXC2, FOXC1, ZFP711, IRX3, DPF3, IRX5, IRX1, GLIS1, NOSTRIN, ZFP457, MSX2, FOXQ1, HOXA2, HAND1, HAND2, NKX1-2, SKIL, RUNX1, DNMT3B, FOXD4, BMP4, KLF6, TBX6, BMP2, RHOX5, KLF8…	271	2227	13588	1.71112	0.00248904	5.9335e-05	0.00230599
GOTERM_BP_FAT	GO:0001701	in utero embryonic development	20	5.22193	1.62163e-06	HNF1B, TBX3, EPAS1, EOMES, DLL3, EGLN1, DLL1, DAB2, NOTCH1, APOB, DCPP1, MSX1, HAND1, GATA6, HAND2, GATA4, AMOT, FOXC1, SKIL, RUNX1	271	267	13588	3.75582	0.00297935	6.93882e-05	0.00276091
GOTERM_BP_FAT	GO:0006357	regulation of transcription from RNA polymerase II promoter	32	8.35509	1.85779e-06	HNF1B, GLIS1, SHH, HOXA2, LBH, HAND1, HAND2, GATA6, GATA4, CREB3L4, SKIL, RUNX1, MYC, BMP4, KLF6, BMP2, RHOX5, EPAS1, FOXJ1, MAML2, SIX2, HES7, NOTCH1, HOXB1, MSX1, ID2, MEOX1, ETS1, ID1, FOXC2, FOXC1, ID3	271	616	13588	2.60469	0.0034125	7.76865e-05	0.00316299
GOTERM_BP_FAT	GO:0001656	metanephros development	10	2.61097	1.92102e-06	BMP4, IRX3, BMP2, EYA1, IRX1, FOXC2, SIX2, FOXC1, SHH, SLIT2	271	58	13588	8.64487	0.00352845	7.85455e-05	0.00327064
GOTERM_BP_FAT	GO:0030324	lung development	13	3.39426	2.04012e-06	BMP4, ALDH1A2, LAMA1, SLC23A1, NOTCH1, EPAS1, ID1, GATA6, FGF10, HHIP, CFC1, SHH, KDR	271	111	13588	5.87228	0.00374679	8.16015e-05	0.00347341
GOTERM_BP_FAT	GO:0007517	muscle organ development	16	4.17755	2.30548e-06	SMAD7, ARID5B, PDLIM3, EGLN1, FOXO4, SHH, GPX1, MSX1, HAND1, GATA6, GATA4, MNX1, FOXC2, FOXC1, NRG1, TCF15	271	176	13588	4.5582	0.0042331	9.02531e-05	0.00392519
GOTERM_BP_FAT	GO:0010557	positive regulation of macromolecule biosynthetic process	29	7.5718	2.39782e-06	HNF1B, GLIS1, TBX20, FOXO4, CITED4, SHH, HOXA2, HAND1, GATA6, HAND2, GATA4, CREB3L4, RUNX1, MYC, BMP4, KLF6, BMP2, TBX3, EPAS1, PCBD1, MAML2, SIX2, HOXB1, NOTCH1, MSX1, MEOX1, ETS1, FOXC2, FOXC1	271	530	13588	2.74352	0.00440227	9.19121e-05	0.00408239
GOTERM_BP_FAT	GO:0030323	respiratory tube development	13	3.39426	2.46797e-06	BMP4, ALDH1A2, LAMA1, SLC23A1, NOTCH1, EPAS1, ID1, GATA6, FGF10, HHIP, CFC1, SHH, KDR	271	113	13588	5.76834	0.00453077	9.26705e-05	0.00420182
GOTERM_BP_FAT	GO:0010604	positive regulation of macromolecule metabolic process	32	8.35509	3.28154e-06	HNF1B, GLIS1, TBX20, FOXO4, CITED4, ADORA1, SHH, RGMA, HOXA2, HAND1, GATA6, HAND2, GATA4, CREB3L4, RUNX1, MYC, BMP4, KLF6, BMP2, TBX3, EPAS1, PCBD1, MAML2, SIX2, NOTCH1, EYA1, HOXB1, MSX1, MEOX1, ETS1, FOXC2, FOXC1	271	633	13588	2.53473	0.00601985	0.000120754	0.00558693
GOTERM_BP_FAT	GO:0045596	negative regulation of cell differentiation	16	4.17755	3.49567e-06	BMP4, IRX3, NRP1, TBX3, FOXJ1, FGF10, SIX2, DLL1, FOXO4, NTN1, SHH, HOXA2, NOTCH1, PRDM6, SKIL, CHRD	271	182	13588	4.40793	0.0064114	0.00012611	0.00595148
GOTERM_BP_FAT	GO:0006928	cell motion	23	6.00522	4.20427e-06	PVR, FLT1, NRP1, RHOX5, FGF15, FOXJ1, ARID5B, FGF10, L1CAM, NTN1, SLIT2, SHH, MIXL1, KDR, SLIT3, GPX1, HOXA2, APOB, MNX1, AMOT, FOXC1, ROBO3, NRG1	271	367	13588	3.1423	0.00770603	0.000148756	0.00715786
GOTERM_BP_FAT	GO:0031328	positive regulation of cellular biosynthetic process	29	7.5718	5.21918e-06	HNF1B, GLIS1, TBX20, FOXO4, CITED4, SHH, HOXA2, HAND1, GATA6, HAND2, GATA4, CREB3L4, RUNX1, MYC, BMP4, KLF6, BMP2, TBX3, EPAS1, PCBD1, MAML2, SIX2, HOXB1, NOTCH1, MSX1, MEOX1, ETS1, FOXC2, FOXC1	271	552	13588	2.63418	0.00955735	0.000181178	0.00888569
GOTERM_BP_FAT	GO:0001707	mesoderm formation	8	2.08877	5.76848e-06	BMP4, TBX6, WNT3, HAND1, EOMES, FOXC2, FOXC1, CHRD	271	36	13588	11.1423	0.0105579	0.000196537	0.00982084
GOTERM_BP_FAT	GO:0016477	cell migration	18	4.69974	6.16394e-06	PVR, FLT1, NRP1, RHOX5, FGF15, FOXJ1, ARID5B, FGF10, NTN1, SHH, MIXL1, KDR, GPX1, MNX1, AMOT, FOXC1, ROBO3, NRG1	271	240	13588	3.76052	0.0112776	0.000206191	0.0104941
GOTERM_BP_FAT	GO:0009891	positive regulation of biosynthetic process	29	7.5718	6.20661e-06	HNF1B, GLIS1, TBX20, FOXO4, CITED4, SHH, HOXA2, HAND1, GATA6, HAND2, GATA4, CREB3L4, RUNX1, MYC, BMP4, KLF6, BMP2, TBX3, EPAS1, PCBD1, MAML2, SIX2, HOXB1, NOTCH1, MSX1, MEOX1, ETS1, FOXC2, FOXC1	271	557	13588	2.61053	0.0113552	0.000203911	0.0105667
GOTERM_BP_FAT	GO:0001763	morphogenesis of a branching structure	13	3.39426	7.123e-06	BMP4, LAMA1, BMP2, NOTCH1, EYA1, FLT1, NRP1, TBX3, TBX20, FGF10, FOXC2, SHH, KDR	271	125	13588	5.21458	0.0130208	0.00022991	0.0121268
GOTERM_BP_FAT	GO:0001822	kidney development	12	3.13316	8.9214e-06	BMP4, IRX3, BMP2, HNF1B, EYA1, ARID5B, IRX1, FOXC2, SIX2, FOXC1, SHH, SLIT2	271	107	13588	5.6232	0.0162814	0.000282985	0.0151883
GOTERM_BP_FAT	GO:0001947	heart looping	7	1.82768	9.59577e-06	TBX3, HAND1, HAND2, GATA4, TBX20, CFC1, SHH	271	26	13588	13.4993	0.0175013	0.000299214	0.0163363
GOTERM_BP_FAT	GO:0007219	Notch signaling pathway	9	2.34987	1.03282e-05	NOTCH1, MAML2, EFNB2, DLL3, FOXC2, FOXC1, HES7, DLL1, NRG1	271	54	13588	8.3567	0.0188246	0.000316684	0.0175832
GOTERM_BP_FAT	GO:0060425	lung morphogenesis	6	1.56658	1.51882e-05	BMP4, LAMA1, ID1, FGF10, CFC1, SHH	271	17	13588	17.6965	0.0275596	0.000458035	0.025856
GOTERM_BP_FAT	GO:0051674	localization of cell	19	4.96084	1.52024e-05	PVR, FLT1, NRP1, RHOX5, FGF15, FOXJ1, ARID5B, FGF10, NTN1, SHH, MIXL1, KDR, GPX1, APOB, MNX1, AMOT, FOXC1, ROBO3, NRG1	271	284	13588	3.35445	0.0275851	0.000451071	0.0258802
GOTERM_BP_FAT	GO:0048870	cell motility	19	4.96084	1.52024e-05	PVR, FLT1, NRP1, RHOX5, FGF15, FOXJ1, ARID5B, FGF10, NTN1, SHH, MIXL1, KDR, GPX1, APOB, MNX1, AMOT, FOXC1, ROBO3, NRG1	271	284	13588	3.35445	0.0275851	0.000451071	0.0258802
GOTERM_BP_FAT	GO:0048562	embryonic organ morphogenesis	14	3.65535	1.96381e-05	BMP4, MYO7A, FGF10, SIX2, DLL1, PRRX2, SHH, HOXB3, HOXB1, EYA1, HOXA2, GATA4, FOXC2, MYC	271	161	13588	4.36002	0.0354894	0.000573398	0.0334301
GOTERM_BP_FAT	GO:0007386	compartment specification	4	1.04439	3.05837e-05	NOTCH1, DLL3, DLL1, LFNG	271	4	13588	50.1402	0.0547208	0.00087891	0.0520585
GOTERM_BP_FAT	GO:0030855	epithelial cell differentiation	12	3.13316	3.35346e-05	ELF3, FGF10, FZD2, KDR, GPX1, LAMA1, NOTCH1, SPRR2A1, ID1, GATA6, SPRR2A3, SPRR2B, ID3	271	123	13588	4.89173	0.0598395	0.000948852	0.0570799
GOTERM_BP_FAT	GO:0001655	urogenital system development	13	3.39426	3.441e-05	BMP4, IRX3, BMP2, NOTCH1, HNF1B, EYA1, ARID5B, IRX1, FOXC2, SIX2, FOXC1, SHH, SLIT2	271	146	13588	4.46454	0.0613528	0.000958867	0.0585697
GOTERM_BP_FAT	GO:0014032	neural crest cell development	7	1.82768	4.10743e-05	ALDH1A2, FGF15, HAND2, FOXC2, CYP26A1, FOXC1, SHH	271	33	13588	10.6358	0.0727929	0.0011274	0.0699092
GOTERM_BP_FAT	GO:0014033	neural crest cell differentiation	7	1.82768	4.10743e-05	ALDH1A2, FGF15, HAND2, FOXC2, CYP26A1, FOXC1, SHH	271	33	13588	10.6358	0.0727929	0.0011274	0.0699092
GOTERM_BP_FAT	GO:0002009	morphogenesis of an epithelium	14	3.65535	4.19165e-05	BMP4, COBL, BMP2, NRP1, TBX3, FGF10, PCDH8, SHH, ALDH1A2, LAMA1, RGMA, EYA1, NOTCH1, CAR2	271	173	13588	4.05759	0.0742287	0.00113359	0.0713423
GOTERM_BP_FAT	GO:0000902	cell morphogenesis	19	4.96084	4.6094e-05	BMP2, NRP1, FOXJ1, MYO7A, EOMES, L1CAM, NTN1, SLIT2, SHH, SLIT3, LAMA1, DAB2, HOXA2, NOTCH1, ID1, PRICKLE2, MNX1, ROBO3, NRG1	271	309	13588	3.08306	0.0813176	0.00122845	0.0784496
GOTERM_BP_FAT	GO:0032989	cellular component morphogenesis	20	5.22193	7.7258e-05	BMP2, NRP1, FOXJ1, MYO7A, EOMES, L1CAM, NTN1, SLIT2, SHH, SLIT3, LAMA1, DAB2, HOXA2, NOTCH1, ID1, PRICKLE2, MNX1, ROBO3, NRG1, PMP22	271	351	13588	2.85699	0.132518	0.0020288	0.131456
GOTERM_BP_FAT	GO:0000904	cell morphogenesis involved in differentiation	15	3.91645	8.77933e-05	BMP2, NRP1, MYO7A, EOMES, L1CAM, NTN1, SLIT2, SHH, SLIT3, DAB2, NOTCH1, HOXA2, ID1, MNX1, ROBO3	271	212	13588	3.54766	0.149173	0.00227272	0.14937
GOTERM_BP_FAT	GO:0051094	positive regulation of developmental process	15	3.91645	9.6792e-05	BMP4, IRX3, BMP2, EOMES, NTN1, SHH, CALCA, NOTCH1, ID2, ETS1, GATA6, GATA4, AMOT, RUNX1, NRG1	271	214	13588	3.5145	0.163146	0.00247064	0.164668
GOTERM_BP_FAT	GO:0060348	bone development	11	2.87206	0.000120133	BMP4, BMP2, HOXA2, FOXC2, FOXC1, RIPPLY2, PAPSS2, CHRD, BMP5, SHH, IGFBP5	271	118	13588	4.67409	0.198329	0.0030236	0.204338
GOTERM_BP_FAT	GO:0048738	cardiac muscle tissue development	8	2.08877	0.000128015	HAND1, SMAD7, GATA6, GATA4, FOXC2, FOXC1, EGLN1, NRG1	271	57	13588	7.03722	0.209874	0.00317821	0.217732
GOTERM_BP_FAT	GO:0042474	middle ear morphogenesis	5	1.30548	0.000130431	HOXA2, EYA1, SIX2, PRRX2, MYC	271	14	13588	17.9072	0.21338	0.00319501	0.221838
GOTERM_BP_FAT	GO:0048844	artery morphogenesis	5	1.30548	0.000130431	APOB, SMAD7, FOXC2, FOXC1, PRRX2	271	14	13588	17.9072	0.21338	0.00319501	0.221838
GOTERM_BP_FAT	GO:0048010	vascular endothelial growth factor receptor signaling pathway	5	1.30548	0.000130431	FLT1, NRP1, FOXC2, FOXC1, KDR	271	14	13588	17.9072	0.21338	0.00319501	0.221838
GOTERM_BP_FAT	GO:0007178	transmembrane receptor protein serine/threonine kinase signaling pathway	9	2.34987	0.000154308	BMP4, MSX2, BMP2, MSX1, SMAD7, ID1, SMAD6, SKIL, BAMBI	271	78	13588	5.78541	0.247194	0.00372919	0.262397
GOTERM_BP_FAT	GO:0001708	cell fate specification	8	2.08877	0.000159697	BMP4, TBX6, NOTCH1, WNT3, MNX1, FGF10, FGF3, SHH	271	59	13588	6.79867	0.254624	0.00380918	0.27155
GOTERM_BP_FAT	GO:0051147	regulation of muscle cell differentiation	6	1.56658	0.000168385	BMP4, TBX3, PRDM6, FOXO4, NRG1, SHH	271	27	13588	11.1423	0.266447	0.00396462	0.286303
GOTERM_BP_FAT	GO:0042127	regulation of cell proliferation	25	6.52742	0.000187901	BMP4, BMP2, FGF15, KLB, TBX3, FOXJ1, LIFR, FGF10, PRRX2, SPARC, FOXO4, ADORA1, NTN1, SHH, KDR, H19, MSX2, ALDH1A2, NOTCH1, MSX1, ANG, CCND2, GATA4, MYC, FGF3	271	538	13588	2.32994	0.292325	0.00436727	0.319435
GOTERM_BP_FAT	GO:0007423	sensory organ development	16	4.17755	0.000194773	BMP4, IRX5, MYO7A, FGF10, SIX2, DLL1, PRRX2, SHH, ALDH1A2, HOXA2, EYA1, FOXC2, FOXC1, SKIL, MYC, TCF15	271	257	13588	3.12157	0.301218	0.00447019	0.331099
GOTERM_BP_FAT	GO:0045597	positive regulation of cell differentiation	13	3.39426	0.000196764	BMP4, IRX3, BMP2, NOTCH1, ID2, ETS1, GATA6, GATA4, EOMES, RUNX1, NRG1, NTN1, SHH	271	175	13588	3.7247	0.303774	0.00446015	0.334478
GOTERM_BP_FAT	GO:0009799	determination of symmetry	7	1.82768	0.000218013	ALDH1A2, NOTCH1, FGF10, DLL1, RIPPLY2, CFC1, SHH	271	44	13588	7.97685	0.330476	0.00488058	0.370537
GOTERM_BP_FAT	GO:0009855	determination of bilateral symmetry	7	1.82768	0.000218013	ALDH1A2, NOTCH1, FGF10, DLL1, RIPPLY2, CFC1, SHH	271	44	13588	7.97685	0.330476	0.00488058	0.370537
GOTERM_BP_FAT	GO:0014706	striated muscle tissue development	11	2.87206	0.000220516	GPX1, HAND1, SMAD7, GATA6, GATA4, PDLIM3, FOXC2, FOXC1, EGLN1, NRG1, SHH	271	127	13588	4.34285	0.333553	0.00487716	0.374784
GOTERM_BP_FAT	GO:0035050	embryonic heart tube development	5	1.30548	0.000229823	HAND1, GATA4, TBX20, FOXC2, FOXC1	271	16	13588	15.6688	0.344871	0.00502215	0.390573
GOTERM_BP_FAT	GO:0048706	embryonic skeletal system development	9	2.34987	0.000238341	BMP4, HOXB3, HOXB1, HOXA2, EYA1, FOXC2, SIX2, PRRX2, SHH	271	83	13588	5.43689	0.355061	0.0051467	0.40502
GOTERM_BP_FAT	GO:0007492	endoderm development	6	1.56658	0.000239785	NOTCH1, HNF1B, GATA6, EOMES, CFC1, MIXL1	271	29	13588	10.3738	0.356773	0.00511776	0.407469
GOTERM_BP_FAT	GO:0001503	ossification	10	2.61097	0.000258439	BMP4, BMP2, HOXA2, FOXC2, FOXC1, RIPPLY2, CHRD, BMP5, SHH, IGFBP5	271	106	13588	4.73021	0.378481	0.00545162	0.439102
GOTERM_BP_FAT	GO:0010558	negative regulation of macromolecule biosynthetic process	21	5.48303	0.000264967	RHOX5, TBX3, FOXJ1, GLIS1, TBX20, NOSTRIN, HES7, SHH, HOXA2, MSX1, ID2, HAND1, ID1, ANG, PRDM6, RNF128, SKIL, ID3, NRG1, MYC, DNMT3B	271	418	13588	2.51901	0.385904	0.00552563	0.450171
GOTERM_BP_FAT	GO:0048705	skeletal system morphogenesis	11	2.87206	0.000266677	BMP4, HOXB3, HOXB1, HOXA2, EYA1, ARID5B, FOXC2, SIX2, PRRX2, MYC, TCF15	271	130	13588	4.24263	0.387834	0.00549889	0.45307
GOTERM_BP_FAT	GO:0048704	embryonic skeletal system morphogenesis	8	2.08877	0.000267274	BMP4, HOXB3, HOXB1, HOXA2, EYA1, FOXC2, SIX2, PRRX2	271	64	13588	6.26753	0.388506	0.0054501	0.454083
GOTERM_BP_FAT	GO:0009953	dorsal/ventral pattern formation	8	2.08877	0.000267274	BMP4, HOXA2, NOTO, TBX20, MNX1, HHIP, CHRD, SHH	271	64	13588	6.26753	0.388506	0.0054501	0.454083
GOTERM_BP_FAT	GO:0055008	cardiac muscle tissue morphogenesis	5	1.30548	0.000374486	HAND1, SMAD7, FOXC2, FOXC1, EGLN1	271	18	13588	13.9278	0.498014	0.00754484	0.635683
GOTERM_BP_FAT	GO:0060415	muscle tissue morphogenesis	5	1.30548	0.000374486	HAND1, SMAD7, FOXC2, FOXC1, EGLN1	271	18	13588	13.9278	0.498014	0.00754484	0.635683
GOTERM_BP_FAT	GO:0031327	negative regulation of cellular biosynthetic process	21	5.48303	0.000381492	RHOX5, TBX3, FOXJ1, GLIS1, TBX20, NOSTRIN, HES7, SHH, HOXA2, MSX1, ID2, HAND1, ID1, ANG, PRDM6, RNF128, SKIL, ID3, NRG1, MYC, DNMT3B	271	430	13588	2.44871	0.504446	0.00760226	0.647539
GOTERM_BP_FAT	GO:0060537	muscle tissue development	11	2.87206	0.000383497	GPX1, HAND1, SMAD7, GATA6, GATA4, PDLIM3, FOXC2, FOXC1, EGLN1, NRG1, SHH	271	136	13588	4.05546	0.506271	0.0075602	0.650931
GOTERM_BP_FAT	GO:0009890	negative regulation of biosynthetic process	21	5.48303	0.000429347	RHOX5, TBX3, FOXJ1, GLIS1, TBX20, NOSTRIN, HES7, SHH, HOXA2, MSX1, ID2, HAND1, ID1, ANG, PRDM6, RNF128, SKIL, ID3, NRG1, MYC, DNMT3B	271	434	13588	2.42614	0.546232	0.00837082	0.728488
GOTERM_BP_FAT	GO:0045892	negative regulation of transcription, DNA-dependent	17	4.43864	0.000447957	RHOX5, TBX3, FOXJ1, GLIS1, TBX20, NOSTRIN, HES7, SHH, HOXA2, MSX1, ID2, HAND1, ID1, SKIL, ID3, MYC, DNMT3B	271	308	13588	2.76748	0.561513	0.00864061	0.75995
GOTERM_BP_FAT	GO:0016481	negative regulation of transcription	19	4.96084	0.000477264	RHOX5, TBX3, FOXJ1, GLIS1, TBX20, NOSTRIN, HES7, SHH, HOXA2, MSX1, ID2, HAND1, ID1, PRDM6, SKIL, ID3, NRG1, MYC, DNMT3B	271	372	13588	2.56093	0.584543	0.00910801	0.809479
GOTERM_BP_FAT	GO:0051253	negative regulation of RNA metabolic process	17	4.43864	0.000483671	RHOX5, TBX3, FOXJ1, GLIS1, TBX20, NOSTRIN, HES7, SHH, HOXA2, MSX1, ID2, HAND1, ID1, SKIL, ID3, MYC, DNMT3B	271	310	13588	2.74963	0.589414	0.00913503	0.820304
GOTERM_BP_FAT	GO:0010629	negative regulation of gene expression	20	5.22193	0.000560121	BMP4, RHOX5, TBX3, FOXJ1, GLIS1, TBX20, NOSTRIN, HES7, SHH, HOXA2, MSX1, ID2, HAND1, ID1, PRDM6, SKIL, ID3, NRG1, MYC, DNMT3B	271	410	13588	2.44586	0.643318	0.0104644	0.949382
GOTERM_BP_FAT	GO:0009880	embryonic pattern specification	6	1.56658	0.000594759	TBX3, NOTO, MEOX1, FGF10, DLL1, RIPPLY2	271	35	13588	8.59547	0.665354	0.0109965	1.00781
GOTERM_BP_FAT	GO:0060441	branching involved in lung morphogenesis	4	1.04439	0.000596424	BMP4, LAMA1, FGF10, SHH	271	9	13588	22.2845	0.666378	0.0109174	1.01062
GOTERM_BP_FAT	GO:0030326	embryonic limb morphogenesis	9	2.34987	0.000687941	BMP4, MSX2, ALDH1A2, NOTCH1, MSX1, TBX3, FGF10, PRRX2, SHH	271	97	13588	4.65219	0.718112	0.0124588	1.16484
GOTERM_BP_FAT	GO:0035113	embryonic appendage morphogenesis	9	2.34987	0.000687941	BMP4, MSX2, ALDH1A2, NOTCH1, MSX1, TBX3, FGF10, PRRX2, SHH	271	97	13588	4.65219	0.718112	0.0124588	1.16484
GOTERM_BP_FAT	GO:0007411	axon guidance	9	2.34987	0.000736456	HOXA2, NRP1, MNX1, L1CAM, ROBO3, NTN1, SHH, SLIT2, SLIT3	271	98	13588	4.60471	0.742202	0.0132021	1.2465
GOTERM_BP_FAT	GO:0042471	ear morphogenesis	8	2.08877	0.000768553	HOXA2, EYA1, MYO7A, FGF10, SIX2, DLL1, PRRX2, MYC	271	76	13588	5.27792	0.756997	0.0136409	1.30049
GOTERM_BP_FAT	GO:0051148	negative regulation of muscle cell differentiation	4	1.04439	0.000839546	BMP4, TBX3, PRDM6, FOXO4	271	10	13588	20.0561	0.786776	0.0147499	1.41982
GOTERM_BP_FAT	GO:0030198	extracellular matrix organization	9	2.34987	0.000898747	SMOC2, ELF3, SMOC1, OLFML2A, FOXC2, FOXC1, VTN, POSTN, ANXA2	271	101	13588	4.46794	0.808801	0.0156331	1.51922
GOTERM_BP_FAT	GO:0045934	negative regulation of nucleobase, nucleoside, nucleotide and nucleic acid metabolic process	19	4.96084	0.000987941	RHOX5, TBX3, FOXJ1, GLIS1, TBX20, NOSTRIN, HES7, SHH, HOXA2, MSX1, ID2, HAND1, ID1, PRDM6, SKIL, ID3, NRG1, MYC, DNMT3B	271	397	13588	2.39966	0.837765	0.0170113	1.6688
GOTERM_BP_FAT	GO:0048565	gut development	6	1.56658	0.000988799	ALDH1A2, NOTCH1, GATA4, FGF10, MIXL1, SHH	271	39	13588	7.71388	0.838021	0.0168682	1.67024
GOTERM_BP_FAT	GO:0030182	neuron differentiation	19	4.96084	0.00104006	BMP4, NRP1, IRX5, MYO7A, EOMES, L1CAM, DLL1, NTN1, SLIT2, SHH, SLIT3, ALDH1A2, HOXA2, NOTCH1, MNX1, ID3, ROBO3, RUNX1, NRG1	271	399	13588	2.38763	0.852616	0.0175726	1.75611
GOTERM_BP_FAT	GO:0043583	ear development	9	2.34987	0.00108855	HOXA2, EYA1, MYO7A, FGF10, SIX2, DLL1, PRRX2, MYC, TCF15	271	104	13588	4.33906	0.865207	0.0182175	1.83726
GOTERM_BP_FAT	GO:0051172	negative regulation of nitrogen compound metabolic process	19	4.96084	0.00111812	RHOX5, TBX3, FOXJ1, GLIS1, TBX20, NOSTRIN, HES7, SHH, HOXA2, MSX1, ID2, HAND1, ID1, PRDM6, SKIL, ID3, NRG1, MYC, DNMT3B	271	401	13588	2.37572	0.872354	0.0185396	1.88673
GOTERM_BP_FAT	GO:0001569	patterning of blood vessels	5	1.30548	0.00118404	FLT1, NRP1, TBX20, FOXC2, SHH	271	24	13588	10.4459	0.88695	0.0194473	1.99691
GOTERM_BP_FAT	GO:0030509	BMP signaling pathway	5	1.30548	0.00118404	BMP4, MSX2, BMP2, MSX1, ID1	271	24	13588	10.4459	0.88695	0.0194473	1.99691
GOTERM_BP_FAT	GO:0010605	negative regulation of macromolecule metabolic process	22	5.74413	0.00119904	BMP4, RHOX5, TBX3, FOXJ1, GLIS1, TBX20, NOSTRIN, HES7, SHH, HOXA2, MSX1, ID2, HAND1, ID1, ANG, PRDM6, RNF128, SKIL, ID3, NRG1, MYC, DNMT3B	271	506	13588	2.18001	0.89003	0.0195173	2.02196
GOTERM_BP_FAT	GO:0060284	regulation of cell development	11	2.87206	0.00129238	BMP4, IRX3, BMP2, HOXA2, NOTCH1, EYA1, NRP1, TBX3, DLL1, NTN1, SHH	271	159	13588	3.46882	0.907405	0.0208375	2.17774
GOTERM_BP_FAT	GO:0001657	ureteric bud development	6	1.56658	0.00139189	BMP4, BMP2, EYA1, FOXC2, FOXC1, SHH	271	42	13588	7.16289	0.922915	0.0222303	2.34355
GOTERM_BP_FAT	GO:0022612	gland morphogenesis	8	2.08877	0.0013922	BMP4, LAMA1, NOTCH1, NRP1, TBX3, ELF3, FGF10, SHH	271	84	13588	4.77526	0.92296	0.0220441	2.34407
GOTERM_BP_FAT	GO:0007368	determination of left/right symmetry	6	1.56658	0.00154984	NOTCH1, FGF10, DLL1, RIPPLY2, CFC1, SHH	271	43	13588	6.99631	0.942382	0.0243025	2.60621
GOTERM_BP_FAT	GO:0007169	transmembrane receptor protein tyrosine kinase signaling pathway	12	3.13316	0.00160239	FLT1, NRP1, KLB, FGF15, DOK4, ARID5B, FGF10, FOXC2, FOXC1, FOXO4, FGF3, KDR	271	192	13588	3.13376	0.9477	0.0249048	2.69345
GOTERM_BP_FAT	GO:0060562	epithelial tube morphogenesis	9	2.34987	0.00165693	BMP4, COBL, RGMA, LAMA1, BMP2, EYA1, TBX3, FGF10, SHH	271	111	13588	4.06542	0.952702	0.0255269	2.78391
GOTERM_BP_FAT	GO:0008284	positive regulation of cell proliferation	15	3.91645	0.00165787	TBX3, FGF15, KLB, LIFR, FGF10, PRRX2, NTN1, SHH, KDR, ALDH1A2, NOTCH1, CCND2, ANG, MYC, FGF3	271	284	13588	2.64825	0.952784	0.0253293	2.78547
GOTERM_BP_FAT	GO:0045765	regulation of angiogenesis	6	1.56658	0.00190473	COL4A2, ID1, GATA4, AMOT, RUNX1, FOXO4	271	45	13588	6.68536	0.970045	0.0288106	3.19393
GOTERM_BP_FAT	GO:0001667	ameboidal cell migration	6	1.56658	0.00190473	FGF15, ARID5B, FGF10, AMOT, MIXL1, SHH	271	45	13588	6.68536	0.970045	0.0288106	3.19393
GOTERM_BP_FAT	GO:0035108	limb morphogenesis	9	2.34987	0.00207419	BMP4, MSX2, ALDH1A2, NOTCH1, MSX1, TBX3, FGF10, PRRX2, SHH	271	115	13588	3.92402	0.978082	0.0310808	3.47338
GOTERM_BP_FAT	GO:0035107	appendage morphogenesis	9	2.34987	0.00207419	BMP4, MSX2, ALDH1A2, NOTCH1, MSX1, TBX3, FGF10, PRRX2, SHH	271	115	13588	3.92402	0.978082	0.0310808	3.47338
GOTERM_BP_FAT	GO:0000122	negative regulation of transcription from RNA polymerase II promoter	13	3.39426	0.00227956	RHOX5, FOXJ1, GLIS1, HES7, SHH, HOXA2, MSX1, HAND1, ID2, ID1, SKIL, ID3, MYC	271	231	13588	2.82174	0.984992	0.0338339	3.81105
GOTERM_BP_FAT	GO:0048663	neuron fate commitment	6	1.56658	0.00231567	BMP4, NOTCH1, MNX1, DLL1, NRG1, SHH	271	47	13588	6.40088	0.985959	0.0340866	3.8703
GOTERM_BP_FAT	GO:0001649	osteoblast differentiation	6	1.56658	0.00231567	BMP4, BMP2, HOXA2, CHRD, SHH, IGFBP5	271	47	13588	6.40088	0.985959	0.0340866	3.8703
GOTERM_BP_FAT	GO:0048339	paraxial mesoderm development	4	1.04439	0.00240092	DLL3, FOXC2, FOXC1, TCF15	271	14	13588	14.3258	0.988002	0.0350407	4.01005
GOTERM_BP_FAT	GO:0060173	limb development	9	2.34987	0.00257003	BMP4, MSX2, ALDH1A2, NOTCH1, MSX1, TBX3, FGF10, PRRX2, SHH	271	119	13588	3.79212	0.991217	0.0371711	4.28673
GOTERM_BP_FAT	GO:0048736	appendage development	9	2.34987	0.00257003	BMP4, MSX2, ALDH1A2, NOTCH1, MSX1, TBX3, FGF10, PRRX2, SHH	271	119	13588	3.79212	0.991217	0.0371711	4.28673
GOTERM_BP_FAT	GO:0030155	regulation of cell adhesion	8	2.08877	0.00266122	CALCA, SMOC2, LAMA1, LAMA4, SMOC1, B4GALNT2, VTN, L1CAM	271	94	13588	4.26725	0.992577	0.0381666	4.43559
GOTERM_BP_FAT	GO:0043062	extracellular structure organization	10	2.61097	0.00293559	SMOC2, ELF3, SMOC1, OLFML2A, FOXC2, FOXC1, VTN, POSTN, NRG1, ANXA2	271	149	13588	3.36512	0.995526	0.0416995	4.88222
GOTERM_BP_FAT	GO:0055010	ventricular cardiac muscle morphogenesis	4	1.04439	0.00295738	HAND1, SMAD7, FOXC2, FOXC1	271	15	13588	13.3707	0.995702	0.0416817	4.9176
GOTERM_BP_FAT	GO:0008016	regulation of heart contraction	6	1.56658	0.00304795	CALCA, IRX5, EPAS1, SMAD7, ATP1A2, ADORA1	271	50	13588	6.01683	0.996364	0.0426067	5.06455
GOTERM_BP_FAT	GO:0010551	regulation of specific transcription from RNA polymerase II promoter	6	1.56658	0.00332542	BMP2, GATA6, FOXJ1, GATA4, MYC, SHH	271	51	13588	5.89885	0.997821	0.0460518	5.5134
GOTERM_BP_FAT	GO:0048667	cell morphogenesis involved in neuron differentiation	11	2.87206	0.00348118	HOXA2, NOTCH1, NRP1, MYO7A, MNX1, L1CAM, ROBO3, NTN1, SHH, SLIT2, SLIT3	271	182	13588	3.03045	0.998366	0.0478011	5.7645
GOTERM_BP_FAT	GO:0006350	transcription	52	13.577	0.00380565	HNF1B, ELF3, TBX20, FOXO4, CITED4, PCGF5, LBH, GATA6, ANG, GATA4, CREB3L4, ATOH8, FOXB1, ZFP503, MYC, ZCCHC12, NOTO, FOXJ1, ARID5B, EOMES, HES7, MIXL1, EYA1, MSX1, PRDM6, ZIM1, MNX1, FOXC2, FOXC1, DPF3, IRX3, GLIS1, ZFP457, HOXA2, FOXQ1, HAND1, HAND2, RUNX1, FOXD4, KLF6, TBX6, KLF8, TBX3, EPAS1, SMAD7, SMAD6, HOXB3, NOTCH1, HOXB1, ETS1, BNC1, TCF15	271	1772	13588	1.47138	0.999102	0.0517619	6.28555
GOTERM_BP_FAT	GO:0048546	digestive tract morphogenesis	5	1.30548	0.00396422	NOTCH1, GATA4, FGF10, CFC1, SHH	271	33	13588	7.597	0.99933	0.0534698	6.53921
GOTERM_BP_FAT	GO:0045664	regulation of neuron differentiation	8	2.08877	0.00420092	IRX3, HOXA2, NOTCH1, EYA1, NRP1, DLL1, NTN1, SHH	271	102	13588	3.93257	0.999568	0.0561667	6.91662
GOTERM_BP_FAT	GO:0055123	digestive system development	5	1.30548	0.0044237	NOTCH1, GATA4, FGF10, CFC1, SHH	271	34	13588	7.37356	0.999713	0.0586377	7.27056
GOTERM_BP_FAT	GO:0050767	regulation of neurogenesis	9	2.34987	0.00484444	IRX3, BMP2, HOXA2, NOTCH1, EYA1, NRP1, DLL1, NTN1, SHH	271	132	13588	3.41865	0.999868	0.0635898	7.9355
GOTERM_BP_FAT	GO:0060445	branching involved in salivary gland morphogenesis	4	1.04439	0.00507552	LAMA1, NRP1, FGF10, SHH	271	18	13588	11.1423	0.999914	0.0660582	8.29881
GOTERM_BP_FAT	GO:0040007	growth	11	2.87206	0.00526201	BMP4, GPX1, BMP2, NOTCH1, ARID5B, FGF10, FOXC2, FOXC1, SEPP1, BMP5, SHH	271	193	13588	2.85773	0.999939	0.0679281	8.59101
GOTERM_BP_FAT	GO:0007409	axonogenesis	10	2.61097	0.00530154	HOXA2, NOTCH1, NRP1, MNX1, L1CAM, ROBO3, NTN1, SHH, SLIT2, SLIT3	271	163	13588	3.07609	0.999943	0.0679468	8.65285
GOTERM_BP_FAT	GO:0051270	regulation of cell motion	8	2.08877	0.00545769	LAMA1, LAMA4, NRP1, AMOT, UNC5C, NTN1, ADORA1, SHH	271	107	13588	3.7488	0.999958	0.0694003	8.89668
GOTERM_BP_FAT	GO:0001945	lymph vessel development	3	0.78329	0.00559741	EFNB2, FOXC2, FOXC1	271	6	13588	25.0701	0.999967	0.070631	9.11435
GOTERM_BP_FAT	GO:0060685	regulation of prostatic bud formation	3	0.78329	0.00559741	BMP4, FGF10, SHH	271	6	13588	25.0701	0.999967	0.070631	9.11435
GOTERM_BP_FAT	GO:0031016	pancreas development	5	1.30548	0.00601412	ALDH1A2, HNF1B, MNX1, FGF10, SHH	271	37	13588	6.77571	0.999985	0.0751879	9.76062
GOTERM_BP_FAT	GO:0048732	gland development	11	2.87206	0.00606775	BMP4, HOXB3, LAMA1, NOTCH1, NRP1, TBX3, ELF3, FGF10, FOXC1, NTN1, SHH	271	197	13588	2.79971	0.999986	0.0753244	9.84347
GOTERM_BP_FAT	GO:0040012	regulation of locomotion	8	2.08877	0.00633597	LAMA1, LAMA4, FGF10, AMOT, UNC5C, NTN1, ADORA1, SHH	271	110	13588	3.64656	0.999992	0.0780065	10.2568
GOTERM_BP_FAT	GO:0003013	circulatory system process	8	2.08877	0.0066509	CALCA, GPX1, TBX20, FOXC2, FOXC1, ATP1A2, NRG1, ADORA1	271	111	13588	3.61371	0.999995	0.0811933	10.7399
GOTERM_BP_FAT	GO:0008015	blood circulation	8	2.08877	0.0066509	CALCA, GPX1, TBX20, FOXC2, FOXC1, ATP1A2, NRG1, ADORA1	271	111	13588	3.61371	0.999995	0.0811933	10.7399
GOTERM_BP_FAT	GO:0048858	cell projection morphogenesis	11	2.87206	0.00720028	HOXA2, NOTCH1, NRP1, FOXJ1, MNX1, L1CAM, ROBO3, NTN1, SHH, SLIT2, SLIT3	271	202	13588	2.73041	0.999998	0.0870476	11.5766
GOTERM_BP_FAT	GO:0009791	post-embryonic development	7	1.82768	0.00768039	BMP4, APOB, ARID5B, MYO7A, MNX1, SEPP1, CFC1	271	87	13588	4.03427	0.999999	0.0919961	12.3019
GOTERM_BP_FAT	GO:0051789	response to protein stimulus	7	1.82768	0.00768039	MSX2, MSX1, ID2, ID1, FGF10, CREB3L4, ID3	271	87	13588	4.03427	0.999999	0.0919961	12.3019
GOTERM_BP_FAT	GO:0035121	tail morphogenesis	3	0.78329	0.00773399	HES7, RIPPLY2, TCF15	271	7	13588	21.4887	0.999999	0.0920138	12.3825
GOTERM_BP_FAT	GO:0060411	heart septum morphogenesis	3	0.78329	0.00773399	SMAD7, EGLN1, CFC1	271	7	13588	21.4887	0.999999	0.0920138	12.3825
GOTERM_BP_FAT	GO:0060428	lung epithelium development	3	0.78329	0.00773399	BMP4, GATA6, SHH	271	7	13588	21.4887	0.999999	0.0920138	12.3825
GOTERM_BP_FAT	GO:0042953	lipoprotein transport	3	0.78329	0.00773399	APOB, CUBN, MTTP	271	7	13588	21.4887	0.999999	0.0920138	12.3825
GOTERM_BP_FAT	GO:0031128	developmental induction	4	1.04439	0.00791763	BMP4, WNT3, FGF10, FGF3	271	21	13588	9.55052	1	0.0934997	12.6581
GOTERM_BP_FAT	GO:0045168	cell-cell signaling involved in cell fate specification	4	1.04439	0.00791763	BMP4, WNT3, FGF10, FGF3	271	21	13588	9.55052	1	0.0934997	12.6581
GOTERM_BP_FAT	GO:0043066	negative regulation of apoptosis	12	3.13316	0.0083715	MSX2, GPX1, NOTCH1, EYA1, MSX1, TBX3, SGK3, FOXC2, FOXC1, HSPA1A, MYC, ADORA1	271	239	13588	2.5175	1	0.0979836	13.336
GOTERM_BP_FAT	GO:0048812	neuron projection morphogenesis	10	2.61097	0.00862766	HOXA2, NOTCH1, NRP1, MNX1, L1CAM, ROBO3, NTN1, SHH, SLIT2, SLIT3	271	176	13588	2.84888	1	0.100205	13.7163
GOTERM_BP_FAT	GO:0035272	exocrine system development	5	1.30548	0.00866958	LAMA1, NRP1, FGF10, FOXC1, SHH	271	41	13588	6.11466	1	0.10004	13.7784
GOTERM_BP_FAT	GO:0042475	odontogenesis of dentine-containing tooth	5	1.30548	0.00866958	BMP4, BMP2, FOXC1, DLL1, SHH	271	41	13588	6.11466	1	0.10004	13.7784
GOTERM_BP_FAT	GO:0042692	muscle cell differentiation	8	2.08877	0.00879063	BMP4, GPX1, GATA6, GATA4, FGF10, NRG1, CSRP2, SHH	271	117	13588	3.42839	1	0.100742	13.9575
GOTERM_BP_FAT	GO:0007156	homophilic cell adhesion	8	2.08877	0.00879063	CDH13, L1CAM, PCDH8, PCDH7, PCDH19, PCDH18, CDH11, CDH6	271	117	13588	3.42839	1	0.100742	13.9575
GOTERM_BP_FAT	GO:0001974	blood vessel remodeling	4	1.04439	0.009035	EPAS1, FGF10, FOXC2, FOXC1	271	22	13588	9.1164	1	0.102768	14.318
GOTERM_BP_FAT	GO:0051153	regulation of striated muscle cell differentiation	4	1.04439	0.009035	BMP4, TBX3, NRG1, SHH	271	22	13588	9.1164	1	0.102768	14.318
GOTERM_BP_FAT	GO:0051960	regulation of nervous system development	9	2.34987	0.00946487	IRX3, BMP2, HOXA2, NOTCH1, EYA1, NRP1, DLL1, NTN1, SHH	271	148	13588	3.04907	1	0.106753	14.9486
GOTERM_BP_FAT	GO:0043069	negative regulation of programmed cell death	12	3.13316	0.0096557	MSX2, GPX1, NOTCH1, EYA1, MSX1, TBX3, SGK3, FOXC2, FOXC1, HSPA1A, MYC, ADORA1	271	244	13588	2.46591	1	0.108136	15.2271
GOTERM_BP_FAT	GO:0032990	cell part morphogenesis	11	2.87206	0.00994011	HOXA2, NOTCH1, NRP1, FOXJ1, MNX1, L1CAM, ROBO3, NTN1, SHH, SLIT2, SLIT3	271	212	13588	2.60162	1	0.110485	15.6407
GOTERM_BP_FAT	GO:0060548	negative regulation of cell death	12	3.13316	0.00998554	MSX2, GPX1, NOTCH1, EYA1, MSX1, TBX3, SGK3, FOXC2, FOXC1, HSPA1A, MYC, ADORA1	271	245	13588	2.45585	1	0.110301	15.7066
GOTERM_BP_FAT	GO:0030334	regulation of cell migration	7	1.82768	0.00999549	LAMA1, LAMA4, AMOT, UNC5C, NTN1, ADORA1, SHH	271	92	13588	3.81502	1	0.10975	15.721
GOTERM_BP_FAT	GO:0045785	positive regulation of cell adhesion	5	1.30548	0.0102445	CALCA, SMOC2, SMOC1, VTN, L1CAM	271	43	13588	5.83026	1	0.111676	16.0811
GOTERM_BP_FAT	GO:0032583	regulation of gene-specific transcription	6	1.56658	0.0105859	BMP2, GATA6, FOXJ1, GATA4, MYC, SHH	271	67	13588	4.49017	1	0.114521	16.5727
GOTERM_BP_FAT	GO:0010552	positive regulation of specific transcription from RNA polymerase II promoter	4	1.04439	0.0115336	BMP2, GATA6, GATA4, SHH	271	24	13588	8.3567	1	0.123449	17.9228
GOTERM_BP_FAT	GO:0048701	embryonic cranial skeleton morphogenesis	4	1.04439	0.0115336	BMP4, HOXA2, FOXC2, PRRX2	271	24	13588	8.3567	1	0.123449	17.9228
GOTERM_BP_FAT	GO:0042476	odontogenesis	5	1.30548	0.0119936	BMP4, BMP2, FOXC1, DLL1, SHH	271	45	13588	5.57114	1	0.127338	18.5707
GOTERM_BP_FAT	GO:0007440	foregut morphogenesis	3	0.78329	0.0129149	NOTCH1, GATA4, SHH	271	9	13588	16.7134	1	0.135707	19.8539
GOTERM_BP_FAT	GO:0045778	positive regulation of ossification	3	0.78329	0.0129149	BMP4, CALCA, BMP2	271	9	13588	16.7134	1	0.135707	19.8539
GOTERM_BP_FAT	GO:0048771	tissue remodeling	5	1.30548	0.0139235	EPAS1, ELF3, FGF10, FOXC2, FOXC1	271	47	13588	5.33407	1	0.144748	21.2368
GOTERM_BP_FAT	GO:0048666	neuron development	13	3.39426	0.0139915	HOXA2, NOTCH1, NRP1, IRX5, MYO7A, MNX1, L1CAM, ROBO3, RUNX1, NTN1, SHH, SLIT2, SLIT3	271	292	13588	2.23227	1	0.144596	21.3292
GOTERM_BP_FAT	GO:0008285	negative regulation of cell proliferation	11	2.87206	0.0142137	BMP4, MSX2, BMP2, MSX1, ANG, FOXJ1, FGF10, FOXO4, ADORA1, SHH, H19	271	224	13588	2.46224	1	0.14592	21.6306
GOTERM_BP_FAT	GO:0050673	epithelial cell proliferation	4	1.04439	0.0143914	BMP4, HNF1B, FGF10, SHH	271	26	13588	7.71388	1	0.146803	21.8707
GOTERM_BP_FAT	GO:0051241	negative regulation of multicellular organismal process	7	1.82768	0.0146699	CALCA, NOTCH1, LGMN, ATP1A2, ADORA1, SRGN, ANXA2	271	100	13588	3.50982	1	0.148626	22.2458
GOTERM_BP_FAT	GO:0007179	transforming growth factor beta receptor signaling pathway	5	1.30548	0.014958	BMP2, SMAD7, SMAD6, SKIL, BAMBI	271	48	13588	5.22294	1	0.150512	22.6319
GOTERM_BP_FAT	GO:0043010	camera-type eye development	8	2.08877	0.0150983	BMP4, ALDH1A2, IRX5, FGF10, FOXC2, FOXC1, SKIL, SHH	271	130	13588	3.08555	1	0.151004	22.8193
GOTERM_BP_FAT	GO:0045446	endothelial cell differentiation	3	0.78329	0.0159338	GPX1, ID1, KDR	271	10	13588	15.0421	1	0.157875	23.9264
GOTERM_BP_FAT	GO:0001709	cell fate determination	4	1.04439	0.015957	BMP4, HOXA2, HAND1, DLL3	271	27	13588	7.42818	1	0.15725	23.957
GOTERM_BP_FAT	GO:0007435	salivary gland morphogenesis	4	1.04439	0.015957	LAMA1, NRP1, FGF10, SHH	271	27	13588	7.42818	1	0.15725	23.957
GOTERM_BP_FAT	GO:0060675	ureteric bud morphogenesis	4	1.04439	0.0176146	BMP4, BMP2, EYA1, SHH	271	28	13588	7.16289	1	0.171327	26.1087
GOTERM_BP_FAT	GO:0001658	branching involved in ureteric bud morphogenesis	4	1.04439	0.0176146	BMP4, BMP2, EYA1, SHH	271	28	13588	7.16289	1	0.171327	26.1087
GOTERM_BP_FAT	GO:0030900	forebrain development	9	2.34987	0.0185012	BMP4, ALDH1A2, NOTCH1, MSX1, TBX3, EOMES, LRP2, CHRD, SHH	271	167	13588	2.70217	1	0.178275	27.236
GOTERM_BP_FAT	GO:0007379	segment specification	3	0.78329	0.0192218	HOXA2, MEOX1, DLL1	271	11	13588	13.6746	1	0.18365	28.1402
GOTERM_BP_FAT	GO:0048557	embryonic digestive tract morphogenesis	3	0.78329	0.0192218	GATA4, FGF10, SHH	271	11	13588	13.6746	1	0.18365	28.1402
GOTERM_BP_FAT	GO:0016331	morphogenesis of embryonic epithelium	6	1.56658	0.0194331	ALDH1A2, COBL, RGMA, FGF10, PCDH8, SHH	271	78	13588	3.85694	1	0.184542	28.4033
GOTERM_BP_FAT	GO:0051216	cartilage development	6	1.56658	0.0194331	BMP4, HOXB3, BMP2, MSX1, PRRX2, BMP5	271	78	13588	3.85694	1	0.184542	28.4033
GOTERM_BP_FAT	GO:0030278	regulation of ossification	5	1.30548	0.0208519	BMP4, CALCA, BMP2, CHRD, SRGN	271	53	13588	4.73021	1	0.195735	30.1467
GOTERM_BP_FAT	GO:0008543	fibroblast growth factor receptor signaling pathway	4	1.04439	0.0212071	KLB, FGF15, FGF10, FGF3	271	30	13588	6.68536	1	0.197754	30.577
GOTERM_BP_FAT	GO:0007163	establishment or maintenance of cell polarity	4	1.04439	0.0231424	LAMA1, FOXJ1, PRICKLE2, SHH	271	31	13588	6.46971	1	0.212859	32.8774
GOTERM_BP_FAT	GO:0007431	salivary gland development	4	1.04439	0.0231424	LAMA1, NRP1, FGF10, SHH	271	31	13588	6.46971	1	0.212859	32.8774
GOTERM_BP_FAT	GO:0021915	neural tube development	6	1.56658	0.0246964	BMP4, COBL, RGMA, NOTCH1, MNX1, SHH	271	83	13588	3.62459	1	0.224471	34.6723
GOTERM_BP_FAT	GO:0030030	cell projection organization	13	3.39426	0.0259346	HOXA2, NOTCH1, NRP1, FOXJ1, MYO7A, MNX1, LPAR3, L1CAM, ROBO3, NTN1, SHH, SLIT2, SLIT3	271	319	13588	2.04333	1	0.233297	36.0702
GOTERM_BP_FAT	GO:0008283	cell proliferation	11	2.87206	0.0260439	BMP4, PRKAR2B, GPX1, HNF1B, TBX20, FGF10, FOXC2, FOXC1, HHIP, LRP2, SHH	271	247	13588	2.23297	1	0.233049	36.1922
GOTERM_BP_FAT	GO:0046545	development of primary female sexual characteristics	5	1.30548	0.0264633	TBX3, FOXC1, LFNG, KDR, CDH6	271	57	13588	4.39827	1	0.235243	36.6584
GOTERM_BP_FAT	GO:0060443	mammary gland morphogenesis	4	1.04439	0.0272911	BMP4, TBX3, ELF3, FGF10	271	33	13588	6.0776	1	0.240586	37.5691
GOTERM_BP_FAT	GO:0035051	cardiac cell differentiation	4	1.04439	0.0272911	BMP2, GATA6, GATA4, NRG1	271	33	13588	6.0776	1	0.240586	37.5691
GOTERM_BP_FAT	GO:0045665	negative regulation of neuron differentiation	4	1.04439	0.0295041	IRX3, HOXA2, NOTCH1, DLL1	271	34	13588	5.89885	1	0.256406	39.9438
GOTERM_BP_FAT	GO:0031175	neuron projection development	10	2.61097	0.0302961	HOXA2, NOTCH1, NRP1, MNX1, L1CAM, ROBO3, NTN1, SHH, SLIT2, SLIT3	271	218	13588	2.30001	1	0.261187	40.7729
GOTERM_BP_FAT	GO:0007267	cell-cell signaling	12	3.13316	0.0304491	BMP4, HNF1B, WNT3, TBX3, GATA4, FGF10, FZD2, ATP1A2, NRG1, ADORA1, FGF3, SHH	271	290	13588	2.07477	1	0.261137	40.9317
GOTERM_BP_FAT	GO:0048566	embryonic gut development	3	0.78329	0.0305851	ALDH1A2, GATA4, FGF10	271	14	13588	10.7443	1	0.260963	41.0726
GOTERM_BP_FAT	GO:0048567	ectodermal gut morphogenesis	3	0.78329	0.0305851	NOTCH1, GATA4, SHH	271	14	13588	10.7443	1	0.260963	41.0726
GOTERM_BP_FAT	GO:0001837	epithelial to mesenchymal transition	3	0.78329	0.0305851	BMP2, NOTCH1, EOMES	271	14	13588	10.7443	1	0.260963	41.0726
GOTERM_BP_FAT	GO:0007439	ectodermal gut development	3	0.78329	0.0305851	NOTCH1, GATA4, SHH	271	14	13588	10.7443	1	0.260963	41.0726
GOTERM_BP_FAT	GO:0006916	anti-apoptosis	6	1.56658	0.0307983	TBX3, SGK3, FOXC2, FOXC1, HSPA1A, MYC	271	88	13588	3.41865	1	0.261361	41.2929
GOTERM_BP_FAT	GO:0016485	protein processing	6	1.56658	0.0334815	MASP1, ADAMTS3, MYC, SHH, SRGN, PRSS12	271	90	13588	3.34268	1	0.279686	43.9995
GOTERM_BP_FAT	GO:0030010	establishment of cell polarity	3	0.78329	0.0348355	LAMA1, FOXJ1, SHH	271	15	13588	10.028	1	0.288083	45.3203
GOTERM_BP_FAT	GO:0035088	establishment or maintenance of apical/basal cell polarity	3	0.78329	0.0348355	LAMA1, FOXJ1, PRICKLE2	271	15	13588	10.028	1	0.288083	45.3203
GOTERM_BP_FAT	GO:0001759	induction of an organ	3	0.78329	0.0348355	BMP4, FGF10, FGF3	271	15	13588	10.028	1	0.288083	45.3203
GOTERM_BP_FAT	GO:0050678	regulation of epithelial cell proliferation	5	1.30548	0.0364283	BMP4, NOTCH1, FGF10, SHH, KDR	271	63	13588	3.97938	1	0.29797	46.8366
GOTERM_BP_FAT	GO:0043193	positive regulation of gene-specific transcription	4	1.04439	0.036693	BMP2, GATA6, GATA4, SHH	271	37	13588	5.42056	1	0.298519	47.0847
GOTERM_BP_FAT	GO:0001654	eye development	8	2.08877	0.0373539	BMP4, ALDH1A2, IRX5, FGF10, FOXC2, FOXC1, SKIL, SHH	271	157	13588	2.55492	1	0.301779	47.6994
GOTERM_BP_FAT	GO:0046660	female sex differentiation	5	1.30548	0.0382724	TBX3, FOXC1, LFNG, KDR, CDH6	271	64	13588	3.9172	1	0.306739	48.5426
GOTERM_BP_FAT	GO:0003006	reproductive developmental process	11	2.87206	0.0384545	BMP4, CALCA, NOTCH1, HNF1B, RHOX5, TBX3, FOXC1, LFNG, SHH, KDR, CDH6	271	264	13588	2.08918	1	0.306675	48.7082
GOTERM_BP_FAT	GO:0008544	epidermis development	7	1.82768	0.0385459	NOTCH1, FOXQ1, SPRR2A1, SPRR2A3, SPRR2B, FGF10, SHH, TCF15	271	125	13588	2.80785	1	0.306005	48.7911
GOTERM_BP_FAT	GO:0060560	developmental growth involved in morphogenesis	3	0.78329	0.0392996	BMP4, FGF10, SHH	271	16	13588	9.40129	1	0.309753	49.4703
GOTERM_BP_FAT	GO:0002027	regulation of heart rate	3	0.78329	0.0392996	CALCA, IRX5, EPAS1	271	16	13588	9.40129	1	0.309753	49.4703
GOTERM_BP_FAT	GO:0021904	dorsal/ventral neural tube patterning	3	0.78329	0.0392996	BMP4, MNX1, SHH	271	16	13588	9.40129	1	0.309753	49.4703
GOTERM_BP_FAT	GO:0051604	protein maturation	6	1.56658	0.0423834	MASP1, ADAMTS3, MYC, SHH, SRGN, PRSS12	271	96	13588	3.13376	1	0.328628	52.1619
GOTERM_BP_FAT	GO:0045766	positive regulation of angiogenesis	3	0.78329	0.0439672	GATA4, AMOT, RUNX1	271	17	13588	8.84827	1	0.337412	53.4914
GOTERM_BP_FAT	GO:0042573	retinoic acid metabolic process	3	0.78329	0.0439672	ALDH1A2, RBP1, CYP26A1	271	17	13588	8.84827	1	0.337412	53.4914
GOTERM_BP_FAT	GO:0030902	hindbrain development	5	1.30548	0.0441207	ALDH1A2, HOXB1, HOXA2, HNF1B, SHH	271	67	13588	3.74181	1	0.337031	53.6183
GOTERM_BP_FAT	GO:0042472	inner ear morphogenesis	5	1.30548	0.0441207	EYA1, MYO7A, FGF10, DLL1, PRRX2	271	67	13588	3.74181	1	0.337031	53.6183
GOTERM_BP_FAT	GO:0010033	response to organic substance	17	4.43864	0.045159	ME1, SGK1, HNF1B, NNAT, FGF10, FOXO4, TRH, MSX2, MSX1, ID2, SPRR2A1, ID1, SPRR2A3, SPRR2B, FOXC2, CREB3L4, ID3, MYC	271	505	13588	1.68789	1	0.342199	54.4687
GOTERM_BP_FAT	GO:0007548	sex differentiation	7	1.82768	0.0452286	HNF1B, TBX3, FOXC1, LFNG, SHH, KDR, CDH6	271	130	13588	2.69986	1	0.34128	54.5251
GOTERM_BP_FAT	GO:0048608	reproductive structure development	7	1.82768	0.0452286	BMP4, NOTCH1, FOXC1, LFNG, SHH, KDR, CDH6	271	130	13588	2.69986	1	0.34128	54.5251
GOTERM_BP_FAT	GO:0016337	cell-cell adhesion	10	2.61097	0.0460434	PVR, CDH13, ICAM4, L1CAM, PCDH8, PCDH7, PCDH19, PCDH18, CDH11, CDH6	271	236	13588	2.12459	1	0.344977	55.1814
GOTERM_BP_FAT	GO:0006766	vitamin metabolic process	5	1.30548	0.0482826	ALDH1A2, RBP1, FOLR1, CYP26A1, LRP2	271	69	13588	3.63335	1	0.357264	56.9392
GOTERM_BP_FAT	GO:0007398	ectoderm development	7	1.82768	0.0495643	NOTCH1, FOXQ1, SPRR2A1, SPRR2A3, SPRR2B, FGF10, SHH, TCF15	271	133	13588	2.63896	1	0.36356	57.916
GOTERM_BP_FAT	GO:0016202	regulation of striated muscle tissue development	4	1.04439	0.0504694	BMP4, TBX3, GATA4, SHH	271	42	13588	4.77526	1	0.367529	58.5932
GOTERM_BP_FAT	GO:0012501	programmed cell death	16	4.17755	0.0509433	SGK1, RHOX5, DAPK2, NTN1, SHH, NAIP6, NAIP7, GPX1, PEG10, UNC5B, ID1, HAND2, GATA6, UNC5C, DRAM1, MYC, SRGN	271	473	13588	1.69608	1	0.368921	58.9436
GOTERM_BP_FAT	GO:0006639	acylglycerol metabolic process	4	1.04439	0.0534863	GPX1, APOB, ANG, MTTP	271	43	13588	4.66421	1	0.382231	60.7769
GOTERM_BP_FAT	GO:0048634	regulation of muscle development	4	1.04439	0.0534863	BMP4, TBX3, GATA4, SHH	271	43	13588	4.66421	1	0.382231	60.7769
GOTERM_BP_FAT	GO:0001889	liver development	4	1.04439	0.0534863	NOTCH1, GATA6, RUNX1, CFC1	271	43	13588	4.66421	1	0.382231	60.7769
GOTERM_BP_FAT	GO:0031069	hair follicle morphogenesis	3	0.78329	0.0538745	NOTCH1, FOXQ1, SHH	271	19	13588	7.91688	1	0.38303	61.0499
GOTERM_BP_FAT	GO:0016265	death	17	4.43864	0.055205	SGK1, RHOX5, DAPK2, NTN1, SHH, NAIP6, NAIP7, GPX1, PEG10, UNC5B, ID1, GATA6, HAND2, UNC5C, DRAM1, MYC, TCF15, SRGN	271	519	13588	1.64236	1	0.38913	61.972
GOTERM_BP_FAT	GO:0045137	development of primary sexual characteristics	6	1.56658	0.0562775	TBX3, FOXC1, LFNG, SHH, KDR, CDH6	271	104	13588	2.89271	1	0.393693	62.7004
GOTERM_BP_FAT	GO:0010159	specification of organ position	2	0.522193	0.058439	BMP4, TBX3	271	3	13588	33.4268	1	0.404138	64.1285
GOTERM_BP_FAT	GO:0048641	regulation of skeletal muscle tissue development	3	0.78329	0.0590954	BMP4, TBX3, SHH	271	20	13588	7.52103	1	0.406255	64.5519
GOTERM_BP_FAT	GO:0006662	glycerol ether metabolic process	4	1.04439	0.0597733	GPX1, APOB, ANG, MTTP	271	45	13588	4.45691	1	0.408464	64.9842
GOTERM_BP_FAT	GO:0006638	neutral lipid metabolic process	4	1.04439	0.0597733	GPX1, APOB, ANG, MTTP	271	45	13588	4.45691	1	0.408464	64.9842
GOTERM_BP_FAT	GO:0006898	receptor-mediated endocytosis	3	0.78329	0.0644825	DAB2, CUBN, LRP2	271	21	13588	7.16289	1	0.431747	67.8533
GOTERM_BP_FAT	GO:0030199	collagen fibril organization	3	0.78329	0.0644825	FOXC2, FOXC1, ANXA2	271	21	13588	7.16289	1	0.431747	67.8533
GOTERM_BP_FAT	GO:0030510	regulation of BMP signaling pathway	3	0.78329	0.0644825	RGMA, BMPER, CHRD	271	21	13588	7.16289	1	0.431747	67.8533
GOTERM_BP_FAT	GO:0010553	negative regulation of specific transcription from RNA polymerase II promoter	3	0.78329	0.0644825	FOXJ1, MYC, SHH	271	21	13588	7.16289	1	0.431747	67.8533
GOTERM_BP_FAT	GO:0018904	organic ether metabolic process	4	1.04439	0.0698187	GPX1, APOB, ANG, MTTP	271	48	13588	4.17835	1	0.457126	70.8366
GOTERM_BP_FAT	GO:0050880	regulation of blood vessel size	4	1.04439	0.0698187	CALCA, GPX1, FOXC2, FOXC1	271	48	13588	4.17835	1	0.457126	70.8366
GOTERM_BP_FAT	GO:0035150	regulation of tube size	4	1.04439	0.0698187	CALCA, GPX1, FOXC2, FOXC1	271	48	13588	4.17835	1	0.457126	70.8366
GOTERM_BP_FAT	GO:0002520	immune system development	11	2.87206	0.0699739	BMP4, HOXB3, ID2, EPAS1, FOXJ1, EOMES, FGF10, RUNX1, CFC1, FGF3, KDR	271	295	13588	1.86964	1	0.456372	70.9193
GOTERM_BP_FAT	GO:0001825	blastocyst formation	3	0.78329	0.0700272	HNF1B, EOMES, SKIL	271	22	13588	6.8373	1	0.455126	70.9477
GOTERM_BP_FAT	GO:0016525	negative regulation of angiogenesis	3	0.78329	0.0700272	COL4A2, AMOT, FOXO4	271	22	13588	6.8373	1	0.455126	70.9477
GOTERM_BP_FAT	GO:0035265	organ growth	3	0.78329	0.0700272	FGF10, FOXC2, FOXC1	271	22	13588	6.8373	1	0.455126	70.9477
GOTERM_BP_FAT	GO:0035115	embryonic forelimb morphogenesis	3	0.78329	0.0700272	ALDH1A2, TBX3, SHH	271	22	13588	6.8373	1	0.455126	70.9477
GOTERM_BP_FAT	GO:0002053	positive regulation of mesenchymal cell proliferation	3	0.78329	0.0700272	PRRX2, SHH, KDR	271	22	13588	6.8373	1	0.455126	70.9477
GOTERM_BP_FAT	GO:0008589	regulation of smoothened signaling pathway	3	0.78329	0.0700272	FGF10, HHIP, PRRX2	271	22	13588	6.8373	1	0.455126	70.9477
GOTERM_BP_FAT	GO:0048286	lung alveolus development	3	0.78329	0.0700272	BMP4, FGF10, KDR	271	22	13588	6.8373	1	0.455126	70.9477
GOTERM_BP_FAT	GO:0042592	homeostatic process	18	4.69974	0.0737108	BMP4, SEPW1, SGK1, EPAS1, SMAD7, HSPA1A, ATP1A2, ADORA1, KDR, MTTP, CALCA, GPX1, APOB, ID2, SKIL, PMP22, NRG1, GLRX	271	584	13588	1.54542	1	0.471385	72.8459
GOTERM_BP_FAT	GO:0032582	negative regulation of gene-specific transcription	3	0.78329	0.0757213	FOXJ1, MYC, SHH	271	23	13588	6.54003	1	0.479327	73.8321
GOTERM_BP_FAT	GO:0048806	genitalia development	3	0.78329	0.0757213	HNF1B, TBX3, SHH	271	23	13588	6.54003	1	0.479327	73.8321
GOTERM_BP_FAT	GO:0048730	epidermis morphogenesis	3	0.78329	0.0757213	NOTCH1, FOXQ1, SHH	271	23	13588	6.54003	1	0.479327	73.8321
GOTERM_BP_FAT	GO:0010464	regulation of mesenchymal cell proliferation	3	0.78329	0.0757213	PRRX2, SHH, KDR	271	23	13588	6.54003	1	0.479327	73.8321
GOTERM_BP_FAT	GO:0003018	vascular process in circulatory system	4	1.04439	0.0769105	CALCA, GPX1, FOXC2, FOXC1	271	50	13588	4.01122	1	0.483319	74.3995
GOTERM_BP_FAT	GO:0060592	mammary gland formation	2	0.522193	0.0771524	BMP4, TBX3	271	4	13588	25.0701	1	0.482908	74.5135
GOTERM_BP_FAT	GO:0032808	lacrimal gland development	2	0.522193	0.0771524	FGF10, FOXC1	271	4	13588	25.0701	1	0.482908	74.5135
GOTERM_BP_FAT	GO:0001757	somite specification	2	0.522193	0.0771524	MEOX1, DLL1	271	4	13588	25.0701	1	0.482908	74.5135
GOTERM_BP_FAT	GO:0021978	telencephalon regionalization	2	0.522193	0.0771524	BMP4, SHH	271	4	13588	25.0701	1	0.482908	74.5135
GOTERM_BP_FAT	GO:0051151	negative regulation of smooth muscle cell differentiation	2	0.522193	0.0771524	PRDM6, FOXO4	271	4	13588	25.0701	1	0.482908	74.5135
GOTERM_BP_FAT	GO:0060459	left lung development	2	0.522193	0.0771524	CFC1, SHH	271	4	13588	25.0701	1	0.482908	74.5135
GOTERM_BP_FAT	GO:0008219	cell death	16	4.17755	0.0804322	SGK1, RHOX5, DAPK2, NTN1, SHH, NAIP6, NAIP7, GPX1, PEG10, UNC5B, ID1, HAND2, GATA6, UNC5C, DRAM1, MYC, SRGN	271	507	13588	1.58233	1	0.496272	76.0125
GOTERM_BP_FAT	GO:0006915	apoptosis	15	3.91645	0.0808654	SGK1, DAPK2, NTN1, SHH, NAIP6, NAIP7, GPX1, PEG10, UNC5B, ID1, HAND2, GATA6, UNC5C, DRAM1, MYC, SRGN	271	465	13588	1.61743	1	0.496676	76.2042
GOTERM_BP_FAT	GO:0021532	neural tube patterning	3	0.78329	0.0815565	BMP4, MNX1, SHH	271	24	13588	6.26753	1	0.49822	76.507
GOTERM_BP_FAT	GO:0021675	nerve development	3	0.78329	0.0815565	HOXB3, HOXB1, MNX1	271	24	13588	6.26753	1	0.49822	76.507
GOTERM_BP_FAT	GO:0006897	endocytosis	8	2.08877	0.0815708	DAB2, CUBN, MYO7A, NOSTRIN, LRP2, EHD1, SHH, VLDLR	271	188	13588	2.13363	1	0.496763	76.5132
GOTERM_BP_FAT	GO:0010324	membrane invagination	8	2.08877	0.0815708	DAB2, CUBN, MYO7A, NOSTRIN, LRP2, EHD1, SHH, VLDLR	271	188	13588	2.13363	1	0.496763	76.5132
GOTERM_BP_FAT	GO:0034754	cellular hormone metabolic process	4	1.04439	0.0843051	ALDH1A2, RBP1, CYP26A1, SHH	271	52	13588	3.85694	1	0.507201	77.6757
GOTERM_BP_FAT	GO:0005996	monosaccharide metabolic process	8	2.08877	0.0869622	MAN2B2, HKDC1, PPP1R1A, B4GALNT2, PFKP, CHST15, MAN1C1, MYC	271	191	13588	2.10011	1	0.517041	78.7534
GOTERM_BP_FAT	GO:0045639	positive regulation of myeloid cell differentiation	3	0.78329	0.0875252	ID2, ETS1, RUNX1	271	25	13588	6.01683	1	0.517891	78.9753
GOTERM_BP_FAT	GO:0060688	regulation of morphogenesis of a branching structure	3	0.78329	0.0875252	BMP4, FGF10, SHH	271	25	13588	6.01683	1	0.517891	78.9753
GOTERM_BP_FAT	GO:0008585	female gonad development	4	1.04439	0.0881123	FOXC1, LFNG, KDR, CDH6	271	53	13588	3.78417	1	0.518836	79.2045
GOTERM_BP_FAT	GO:0030879	mammary gland development	5	1.30548	0.0919335	BMP4, TBX3, ELF3, FGF10, NTN1	271	86	13588	2.91513	1	0.533066	80.6394
GOTERM_BP_FAT	GO:0001824	blastocyst development	4	1.04439	0.0919908	HNF1B, DCPP1, EOMES, SKIL	271	54	13588	3.71409	1	0.531776	80.6601
GOTERM_BP_FAT	GO:0048547	gut morphogenesis	3	0.78329	0.0936196	NOTCH1, GATA4, SHH	271	26	13588	5.78541	1	0.53682	81.2424
GOTERM_BP_FAT	GO:0060740	prostate gland epithelium morphogenesis	3	0.78329	0.0936196	BMP4, NOTCH1, SHH	271	26	13588	5.78541	1	0.53682	81.2424
GOTERM_BP_FAT	GO:0045667	regulation of osteoblast differentiation	3	0.78329	0.0936196	BMP4, BMP2, CHRD	271	26	13588	5.78541	1	0.53682	81.2424
GOTERM_BP_FAT	GO:0006776	vitamin A metabolic process	3	0.78329	0.0936196	ALDH1A2, RBP1, CYP26A1	271	26	13588	5.78541	1	0.53682	81.2424
GOTERM_BP_FAT	GO:0001702	gastrulation with mouth forming second	3	0.78329	0.0936196	GATA4, AMOT, CHRD	271	26	13588	5.78541	1	0.53682	81.2424
GOTERM_BP_FAT	GO:0001890	placenta development	5	1.30548	0.0949419	PEG10, HAND1, EPAS1, EOMES, EGLN1	271	87	13588	2.88162	1	0.540566	81.7029
GOTERM_BP_FAT	GO:0007155	cell adhesion	17	4.43864	0.0952846	PVR, NRP1, ICAM4, POSTN, PCDH8, L1CAM, VTN, AJAP1, PCDH7, PCDH19, CDH6, PCDH18, LAMA1, CDH13, LAMA4, PARVB, CDH11	271	561	13588	1.5194	1	0.540409	81.8205
GOTERM_BP_FAT	GO:0060412	ventricular septum morphogenesis	2	0.522193	0.0954952	SMAD7, EGLN1	271	5	13588	20.0561	1	0.539734	81.8924
GOTERM_BP_FAT	GO:0048875	chemical homeostasis within a tissue	2	0.522193	0.0954952	EPAS1, KDR	271	5	13588	20.0561	1	0.539734	81.8924
GOTERM_BP_FAT	GO:0045662	negative regulation of myoblast differentiation	2	0.522193	0.0954952	BMP4, TBX3	271	5	13588	20.0561	1	0.539734	81.8924
GOTERM_BP_FAT	GO:0051155	positive regulation of striated muscle cell differentiation	2	0.522193	0.0954952	NRG1, SHH	271	5	13588	20.0561	1	0.539734	81.8924
GOTERM_BP_FAT	GO:0051150	regulation of smooth muscle cell differentiation	2	0.522193	0.0954952	PRDM6, FOXO4	271	5	13588	20.0561	1	0.539734	81.8924
GOTERM_BP_FAT	GO:0001706	endoderm formation	2	0.522193	0.0954952	EOMES, MIXL1	271	5	13588	20.0561	1	0.539734	81.8924
GOTERM_BP_FAT	GO:0043129	surfactant homeostasis	2	0.522193	0.0954952	EPAS1, KDR	271	5	13588	20.0561	1	0.539734	81.8924
GOTERM_BP_FAT	GO:0051890	regulation of cardioblast differentiation	2	0.522193	0.0954952	GATA6, GATA4	271	5	13588	20.0561	1	0.539734	81.8924
GOTERM_BP_FAT	GO:0051891	positive regulation of cardioblast differentiation	2	0.522193	0.0954952	GATA6, GATA4	271	5	13588	20.0561	1	0.539734	81.8924
GOTERM_BP_FAT	GO:0022610	biological adhesion	17	4.43864	0.0965052	PVR, NRP1, ICAM4, POSTN, PCDH8, L1CAM, VTN, AJAP1, PCDH7, PCDH19, CDH6, PCDH18, LAMA1, CDH13, LAMA4, PARVB, CDH11	271	562	13588	1.5167	1	0.542192	82.2336
GOTERM_BP_FAT	GO:0010941	regulation of cell death	17	4.43864	0.0968375	BMP4, TBX3, SGK3, HSPA1A, DAPK2, ADORA1, MSX2, GPX1, NOTCH1, EYA1, MSX1, FOXC2, FOXC1, DLG5, SKIL, ID3, MYC	271	563	13588	1.514	1	0.541993	82.3445
GOTERM_BP_FAT	GO:0048839	inner ear development	5	1.30548	0.0979964	EYA1, MYO7A, FGF10, DLL1, PRRX2	271	88	13588	2.84888	1	0.544989	82.7263
GOTERM_BP_FAT	GO:0035136	forelimb morphogenesis	3	0.78329	0.0998326	ALDH1A2, TBX3, SHH	271	27	13588	5.57114	1	0.550525	83.3153
GOTERM_BP_FAT	GO:0010811	positive regulation of cell-substrate adhesion	3	0.78329	0.0998326	SMOC2, SMOC1, VTN	271	27	13588	5.57114	1	0.550525	83.3153
GOTERM_BP_FAT	GO:0060512	prostate gland morphogenesis	3	0.78329	0.0998326	BMP4, NOTCH1, SHH	271	27	13588	5.57114	1	0.550525	83.3153
